# Supplementary material for: Shotgun Metagenomic Characterization of Acne Microbiota Before and After Treatment with a Topical Biotechnological Phytocomplex: Understanding Skin Dysbiosis
Source: Microorganisms. 2026 Apr 18;14(4):915. doi: 10.3390/microorganisms14040915 (PMC13119204; doi:10.3390/microorganisms14040915)
Supplement: Supplementary file 1 [file microorganisms-14-00915-s001.zip]

Archive with 1 entries (1 files):
- microorganisms-4250054-supplementary.xlsx
