# Supplementary material for: Shotgun Metagenomic Characterization of Acne Microbiota Before and After Treatment with a Topical Biotechnological Phytocomplex: Understanding Skin Dysbiosis
Source: Microorganisms. 2026 Apr 18;14(4):915. doi: 10.3390/microorganisms14040915 (PMC13119204; doi:10.3390/microorganisms14040915)
Supplement: Supplementary file 1 [file microorganisms-14-00915-s001.zip › microorganisms-4250054-supplementary.xlsx]

## Sheet: S1_Bacteria Diff. Analyses
Differential analyses from Bacteria and Arquea
Taxa	Pre-treatment	Post-treatment	Pvalue	Padj
d__Bacteria;p__Actinomycetota;c__Actinomycetia;o__Actinomycetales;f__Actinomycetaceae;g__Actinomyces;s__Actinomyces_dentalis	0.0308268	0.113347	7e-05	0.000462
d__Bacteria;p__Actinomycetota;c__Actinomycetia;o__Actinomycetales;f__Actinomycetaceae;g__Actinomyces;s__Actinomyces_massiliensis	0.00547391	0.0394217	0.0242	0.0642552
d__Bacteria;p__Actinomycetota;c__Actinomycetia;o__Actinomycetales;f__Actinomycetaceae;g__Actinomyces;s__Actinomyces_naeslundii	0.0325006	0.131538	0.00966	0.0301549
d__Bacteria;p__Actinomycetota;c__Actinomycetia;o__Actinomycetales;f__Actinomycetaceae;g__Actinomyces;s__Actinomyces_oris	0.32767	1.46868	0.01992	0.05544
d__Bacteria;p__Actinomycetota;c__Actinomycetia;o__Actinomycetales;f__Actinomycetaceae;g__Actinomyces;s__Actinomyces_sp000195595	0.00322638	0.00963147	0.07546	0.157038
d__Bacteria;p__Actinomycetota;c__Actinomycetia;o__Actinomycetales;f__Actinomycetaceae;g__Actinomyces;s__Actinomyces_sp000220835	0.0113737	0.0039632	0.32841	0.465415
d__Bacteria;p__Actinomycetota;c__Actinomycetia;o__Actinomycetales;f__Actinomycetaceae;g__Actinomyces;s__Actinomyces_sp001278845	0.00603698	0.0226108	0	0
d__Bacteria;p__Actinomycetota;c__Actinomycetia;o__Actinomycetales;f__Actinomycetaceae;g__Actinomyces;s__Actinomyces_sp002999235	0.00152102	0.0232405	1e-05	9.24e-05
d__Bacteria;p__Actinomycetota;c__Actinomycetia;o__Actinomycetales;f__Actinomycetaceae;g__Actinomyces;s__Actinomyces_sp900323545	0.00799985	0.00484754	0.11032	0.207186
d__Bacteria;p__Actinomycetota;c__Actinomycetia;o__Actinomycetales;f__Actinomycetaceae;g__Actinomyces;s__Actinomyces_sp915069725	0.0278481	0.0131051	0.1306	0.242347
d__Bacteria;p__Actinomycetota;c__Actinomycetia;o__Actinomycetales;f__Actinomycetaceae;g__Pauljensenia;s__Pauljensenia_hongkongensis	0.00682092	0.0204948	0.00174	0.00705158
d__Bacteria;p__Actinomycetota;c__Actinomycetia;o__Actinomycetales;f__Actinomycetaceae;g__Pauljensenia;s__Pauljensenia_odontolytica	0.0682216	0.234251	0.04267	0.101569
d__Bacteria;p__Actinomycetota;c__Actinomycetia;o__Actinomycetales;f__Actinomycetaceae;g__Pauljensenia;s__Pauljensenia_sp000185285	0.00149991	0.0453529	0.00511	0.0184439
d__Bacteria;p__Actinomycetota;c__Actinomycetia;o__Actinomycetales;f__Actinomycetaceae;g__Pauljensenia;s__Pauljensenia_sp000278725	0.00213694	0.00847365	0.25611	0.401632
d__Bacteria;p__Actinomycetota;c__Actinomycetia;o__Actinomycetales;f__Actinomycetaceae;g__Pauljensenia;s__Pauljensenia_sp902373435	0.000726214	0.0333949	0.00425	0.0158347
d__Bacteria;p__Actinomycetota;c__Actinomycetia;o__Actinomycetales;f__Actinomycetaceae;g__Peptidiphaga;s__Peptidiphaga_sp000466165	0.0129052	0.00613679	0.50699	0.626282
d__Bacteria;p__Actinomycetota;c__Actinomycetia;o__Actinomycetales;f__Bifidobacteriaceae;g__Bifidobacterium;s__Bifidobacterium_swidsinskii	0.0120261	0.00565275	0.16713	0.296977
d__Bacteria;p__Actinomycetota;c__Actinomycetia;o__Actinomycetales;f__Bifidobacteriaceae;g__Bifidobacterium;s__Bifidobacterium_vaginale	0.00316865	0.00457896	0.73045	0.823092
d__Bacteria;p__Actinomycetota;c__Actinomycetia;o__Actinomycetales;f__Brevibacteriaceae;g__Brevibacterium;s__Brevibacterium_luteolum	0.0073001	0.00889953	0.08139	0.164922
d__Bacteria;p__Actinomycetota;c__Actinomycetia;o__Actinomycetales;f__Brevibacteriaceae;g__Brevibacterium;s__Brevibacterium_ravenspurgense	0.0524337	0.00823174	0.00147	0.00640698
d__Bacteria;p__Actinomycetota;c__Actinomycetia;o__Actinomycetales;f__Brevibacteriaceae;g__Brevibacterium;s__Brevibacterium_sp005280295	0.0412996	0.0247683	0.18344	0.320013
d__Bacteria;p__Actinomycetota;c__Actinomycetia;o__Actinomycetales;f__Dermabacteraceae;g__Brachybacterium;s__Brachybacterium_epidermidis	0.00414748	0.0095892	0.00394	0.0149203
d__Bacteria;p__Actinomycetota;c__Actinomycetia;o__Actinomycetales;f__Dermabacteraceae;g__Brachybacterium;s__Brachybacterium_paraconglomeratum	0.0186684	0.0162209	0.31624	0.450935
d__Bacteria;p__Actinomycetota;c__Actinomycetia;o__Actinomycetales;f__Dermabacteraceae;g__Dermabacter;s__Dermabacter_vaginalis	0.00369491	0.0192052	0.0001	0.000624324
d__Bacteria;p__Actinomycetota;c__Actinomycetia;o__Actinomycetales;f__Dermatophilaceae;g__Dermacoccus;s__Dermacoccus_abyssi	0.0365669	0.033521	0.93969	0.956248
d__Bacteria;p__Actinomycetota;c__Actinomycetia;o__Actinomycetales;f__Dermatophilaceae;g__Dermacoccus;s__Dermacoccus_nishinomiyaensis	0.925685	1.14634	0.19292	0.332571
d__Bacteria;p__Actinomycetota;c__Actinomycetia;o__Actinomycetales;f__Dermatophilaceae;g__Janibacter;s__Janibacter_hoylei	0.0291896	0.0563737	0.10422	0.197335
d__Bacteria;p__Actinomycetota;c__Actinomycetia;o__Actinomycetales;f__Dermatophilaceae;g__Janibacter;s__Janibacter_indicus	0.0836894	0.0151788	0	0
d__Bacteria;p__Actinomycetota;c__Actinomycetia;o__Actinomycetales;f__Microbacteriaceae;g__Microbacterium;s__Microbacterium_lacticum	0.00578402	0.00434738	0.67034	0.766577
d__Bacteria;p__Actinomycetota;c__Actinomycetia;o__Actinomycetales;f__Microbacteriaceae;g__UBA3913;s__UBA3913_sp002391425	0.00872089	0.0304585	0.22449	0.365044
d__Bacteria;p__Actinomycetota;c__Actinomycetia;o__Actinomycetales;f__Micrococcaceae;g__Arthrobacter;s__Arthrobacter_bussei	0.0263475	0.0516284	0.01077	0.03231
d__Bacteria;p__Actinomycetota;c__Actinomycetia;o__Actinomycetales;f__Micrococcaceae;g__Citricoccus;s__Citricoccus_terreus	0.00355794	0.00638956	0.53428	0.649572
d__Bacteria;p__Actinomycetota;c__Actinomycetia;o__Actinomycetales;f__Micrococcaceae;g__Kocuria;s__Kocuria_palustris	0.0768317	0.0814566	0.39303	0.528738
d__Bacteria;p__Actinomycetota;c__Actinomycetia;o__Actinomycetales;f__Micrococcaceae;g__Kocuria;s__Kocuria_rhizophila	0.345314	0.283056	0.77902	0.856922
d__Bacteria;p__Actinomycetota;c__Actinomycetia;o__Actinomycetales;f__Micrococcaceae;g__Kocuria;s__Kocuria_rosea	0.0657208	0.058696	0.81083	0.863142
d__Bacteria;p__Actinomycetota;c__Actinomycetia;o__Actinomycetales;f__Micrococcaceae;g__Micrococcus;s__Micrococcus_luteus	0.303597	0.239651	0.39404	0.528738
d__Bacteria;p__Actinomycetota;c__Actinomycetia;o__Actinomycetales;f__Micrococcaceae;g__Micrococcus;s__Micrococcus_lylae	0.0237633	0.0230868	0.20085	0.338659
d__Bacteria;p__Actinomycetota;c__Actinomycetia;o__Actinomycetales;f__Micrococcaceae;g__Micrococcus;s__Micrococcus_sp023147585	0	0.03573	0	0
d__Bacteria;p__Actinomycetota;c__Actinomycetia;o__Actinomycetales;f__Micrococcaceae;g__Rothia;s__Rothia_aeria	0.0158792	0.054147	0.0012	0.00543529
d__Bacteria;p__Actinomycetota;c__Actinomycetia;o__Actinomycetales;f__Micrococcaceae;g__Rothia;s__Rothia_dentocariosa	0.0618954	0.094395	0.06374	0.140228
d__Bacteria;p__Actinomycetota;c__Actinomycetia;o__Actinomycetales;f__Micrococcaceae;g__Rothia;s__Rothia_mucilaginosa	0.0485262	0.0799526	0.04024	0.0968275
d__Bacteria;p__Actinomycetota;c__Actinomycetia;o__Actinomycetales;f__Micrococcaceae;g__Rothia;s__Rothia_sp001808955	0.028921	0.0043684	0.00089	0.00451957
d__Bacteria;p__Actinomycetota;c__Actinomycetia;o__Mycobacteriales;f__Mycobacteriaceae;g__Corynebacterium;s__Corynebacterium_accolens	0.0233634	0.0539952	0.20428	0.341947
d__Bacteria;p__Actinomycetota;c__Actinomycetia;o__Mycobacteriales;f__Mycobacteriaceae;g__Corynebacterium;s__Corynebacterium_afermentans	0.0466424	0.036553	0.69701	0.793149
d__Bacteria;p__Actinomycetota;c__Actinomycetia;o__Mycobacteriales;f__Mycobacteriaceae;g__Corynebacterium;s__Corynebacterium_amycolatum	0.0266971	0.0275847	0.96333	0.971743
d__Bacteria;p__Actinomycetota;c__Actinomycetia;o__Mycobacteriales;f__Mycobacteriaceae;g__Corynebacterium;s__Corynebacterium_appendicis	0.011121	0.0332747	5e-05	0.000360937
d__Bacteria;p__Actinomycetota;c__Actinomycetia;o__Mycobacteriales;f__Mycobacteriaceae;g__Corynebacterium;s__Corynebacterium_aurimucosum	0.181978	0.360669	0.03258	0.0818041
d__Bacteria;p__Actinomycetota;c__Actinomycetia;o__Mycobacteriales;f__Mycobacteriaceae;g__Corynebacterium;s__Corynebacterium_coyleae	0.0553798	0.0118999	0.00863	0.028479
d__Bacteria;p__Actinomycetota;c__Actinomycetia;o__Mycobacteriales;f__Mycobacteriaceae;g__Corynebacterium;s__Corynebacterium_dentalis	0.158447	0.107484	0.5069	0.626282
d__Bacteria;p__Actinomycetota;c__Actinomycetia;o__Mycobacteriales;f__Mycobacteriaceae;g__Corynebacterium;s__Corynebacterium_durum	0.0471594	0.116085	0.01827	0.0514679
d__Bacteria;p__Actinomycetota;c__Actinomycetia;o__Mycobacteriales;f__Mycobacteriaceae;g__Corynebacterium;s__Corynebacterium_genitalium	0.027526	0.0405259	0.80757	0.863142
d__Bacteria;p__Actinomycetota;c__Actinomycetia;o__Mycobacteriales;f__Mycobacteriaceae;g__Corynebacterium;s__Corynebacterium_glucuronolyticum	0.0286	0.0621682	0.00076	0.00399
d__Bacteria;p__Actinomycetota;c__Actinomycetia;o__Mycobacteriales;f__Mycobacteriaceae;g__Corynebacterium;s__Corynebacterium_gottingense	0.0880369	0.055005	0.028	0.0710769
d__Bacteria;p__Actinomycetota;c__Actinomycetia;o__Mycobacteriales;f__Mycobacteriaceae;g__Corynebacterium;s__Corynebacterium_haemomassiliense	0.13129	0.124494	0.815	0.863601
d__Bacteria;p__Actinomycetota;c__Actinomycetia;o__Mycobacteriales;f__Mycobacteriaceae;g__Corynebacterium;s__Corynebacterium_imitans	0.0782959	0.0154949	0.00375	0.0144375
d__Bacteria;p__Actinomycetota;c__Actinomycetia;o__Mycobacteriales;f__Mycobacteriaceae;g__Corynebacterium;s__Corynebacterium_kefirresidentii	0.183265	0.423111	0.02577	0.0668862
d__Bacteria;p__Actinomycetota;c__Actinomycetia;o__Mycobacteriales;f__Mycobacteriaceae;g__Corynebacterium;s__Corynebacterium_kroppenstedtii	0.257684	0.177938	0.80029	0.863142
d__Bacteria;p__Actinomycetota;c__Actinomycetia;o__Mycobacteriales;f__Mycobacteriaceae;g__Corynebacterium;s__Corynebacterium_lipophilum	0.0347106	0.150009	0.49646	0.623273
d__Bacteria;p__Actinomycetota;c__Actinomycetia;o__Mycobacteriales;f__Mycobacteriaceae;g__Corynebacterium;s__Corynebacterium_matruchotii	0.0254264	0.0442156	0.08798	0.175202
d__Bacteria;p__Actinomycetota;c__Actinomycetia;o__Mycobacteriales;f__Mycobacteriaceae;g__Corynebacterium;s__Corynebacterium_minutissimum	0.0163002	0.00953708	0.22318	0.365044
d__Bacteria;p__Actinomycetota;c__Actinomycetia;o__Mycobacteriales;f__Mycobacteriaceae;g__Corynebacterium;s__Corynebacterium_mucifaciens	0.0894461	0.00769998	5e-05	0.000360937
d__Bacteria;p__Actinomycetota;c__Actinomycetia;o__Mycobacteriales;f__Mycobacteriaceae;g__Corynebacterium;s__Corynebacterium_otitidis	0.0413124	0.115801	0.05447	0.12458
d__Bacteria;p__Actinomycetota;c__Actinomycetia;o__Mycobacteriales;f__Mycobacteriaceae;g__Corynebacterium;s__Corynebacterium_propinquum	0.00430012	0.00693131	0.00056	0.00308
d__Bacteria;p__Actinomycetota;c__Actinomycetia;o__Mycobacteriales;f__Mycobacteriaceae;g__Corynebacterium;s__Corynebacterium_riegelii	0.0296304	0.00973141	0	0
d__Bacteria;p__Actinomycetota;c__Actinomycetia;o__Mycobacteriales;f__Mycobacteriaceae;g__Corynebacterium;s__Corynebacterium_sanguinis	0.00631559	0.0121418	0.3954	0.528738
d__Bacteria;p__Actinomycetota;c__Actinomycetia;o__Mycobacteriales;f__Mycobacteriaceae;g__Corynebacterium;s__Corynebacterium_singulare	0.0434264	0.0375207	0.78483	0.859221
d__Bacteria;p__Actinomycetota;c__Actinomycetia;o__Mycobacteriales;f__Mycobacteriaceae;g__Corynebacterium;s__Corynebacterium_sp000478175	0.00472105	0.00527898	0.50262	0.626282
d__Bacteria;p__Actinomycetota;c__Actinomycetia;o__Mycobacteriales;f__Mycobacteriaceae;g__Corynebacterium;s__Corynebacterium_sp001807485	0.0813933	0.0164583	0.46267	0.584026
d__Bacteria;p__Actinomycetota;c__Actinomycetia;o__Mycobacteriales;f__Mycobacteriaceae;g__Corynebacterium;s__Corynebacterium_sp022346005	0.302753	0.0455314	0.02307	0.0619671
d__Bacteria;p__Actinomycetota;c__Actinomycetia;o__Mycobacteriales;f__Mycobacteriaceae;g__Corynebacterium;s__Corynebacterium_sp025152525	0.020958	0.00718432	0	0
d__Bacteria;p__Actinomycetota;c__Actinomycetia;o__Mycobacteriales;f__Mycobacteriaceae;g__Corynebacterium;s__Corynebacterium_sp900539985	0.00438433	0.00166305	0.35635	0.495885
d__Bacteria;p__Actinomycetota;c__Actinomycetia;o__Mycobacteriales;f__Mycobacteriaceae;g__Corynebacterium;s__Corynebacterium_sp915275065	0.0196371	0.0263679	0.0691	0.150586
d__Bacteria;p__Actinomycetota;c__Actinomycetia;o__Mycobacteriales;f__Mycobacteriaceae;g__Corynebacterium;s__Corynebacterium_sp943912665	0.0675949	0.254707	0.00641	0.0221001
d__Bacteria;p__Actinomycetota;c__Actinomycetia;o__Mycobacteriales;f__Mycobacteriaceae;g__Corynebacterium;s__Corynebacterium_sp943913165	0.284068	0.355163	0.51068	0.627484
d__Bacteria;p__Actinomycetota;c__Actinomycetia;o__Mycobacteriales;f__Mycobacteriaceae;g__Corynebacterium;s__Corynebacterium_sp943914355	0.0229313	0.125807	0.03337	0.0828868
d__Bacteria;p__Actinomycetota;c__Actinomycetia;o__Mycobacteriales;f__Mycobacteriaceae;g__Corynebacterium;s__Corynebacterium_sp943914465	0.0111371	0.0153791	0.22756	0.365044
d__Bacteria;p__Actinomycetota;c__Actinomycetia;o__Mycobacteriales;f__Mycobacteriaceae;g__Corynebacterium;s__Corynebacterium_suicordis	0.0118475	0.0220159	0.03938	0.0957556
d__Bacteria;p__Actinomycetota;c__Actinomycetia;o__Mycobacteriales;f__Mycobacteriaceae;g__Corynebacterium;s__Corynebacterium_tuberculostearicum	0.392142	0.924826	0.29306	0.42141
d__Bacteria;p__Actinomycetota;c__Actinomycetia;o__Mycobacteriales;f__Mycobacteriaceae;g__Corynebacterium;s__Corynebacterium_tuscaniense	0.0214045	0.0066422	0	0
d__Bacteria;p__Actinomycetota;c__Actinomycetia;o__Mycobacteriales;f__Mycobacteriaceae;g__Corynebacterium;s__Corynebacterium_wankanglinii	0.0158054	0.0138159	0.17978	0.317017
d__Bacteria;p__Actinomycetota;c__Actinomycetia;o__Mycobacteriales;f__Mycobacteriaceae;g__Gordonia;s__Gordonia_aichiensis	0.0211788	0.0070211	0.26474	0.402335
d__Bacteria;p__Actinomycetota;c__Actinomycetia;o__Mycobacteriales;f__Mycobacteriaceae;g__Gordonia;s__Gordonia_bronchialis	0.0138792	0.0145159	0.28712	0.419777
d__Bacteria;p__Actinomycetota;c__Actinomycetia;o__Mycobacteriales;f__Mycobacteriaceae;g__Gordonia;s__Gordonia_otitidis	0.00548414	0.00224732	0.74712	0.83779
d__Bacteria;p__Actinomycetota;c__Actinomycetia;o__Mycobacteriales;f__Mycobacteriaceae;g__Lawsonella;s__Lawsonella_clevelandensis	1.0844	2.00022	0.44302	0.571719
d__Bacteria;p__Actinomycetota;c__Actinomycetia;o__Mycobacteriales;f__Mycobacteriaceae;g__Lawsonella;s__Lawsonella_sp018376445	0.0155043	0.0178741	0.0617	0.137045
d__Bacteria;p__Actinomycetota;c__Actinomycetia;o__Mycobacteriales;f__Mycobacteriaceae;g__Rhodococcus;s__Rhodococcus_qingshengii	0.00431061	0.0104103	0.45558	0.584026
d__Bacteria;p__Actinomycetota;c__Actinomycetia;o__Propionibacteriales;f__Propionibacteriaceae;g__Arachnia;s__Arachnia_propionica	0.00278975	0.0136846	0.07104	0.152824
d__Bacteria;p__Actinomycetota;c__Actinomycetia;o__Propionibacteriales;f__Propionibacteriaceae;g__Arachnia;s__Arachnia_rubra	0.00151053	0.00913144	2e-05	0.000177692
d__Bacteria;p__Actinomycetota;c__Actinomycetia;o__Propionibacteriales;f__Propionibacteriaceae;g__Cutibacterium;s__Cutibacterium_acnes	84.4367	61.7924	0.00012	0.000729474
d__Bacteria;p__Actinomycetota;c__Actinomycetia;o__Propionibacteriales;f__Propionibacteriaceae;g__Cutibacterium;s__Cutibacterium_avidum	0.00455271	0.0195524	0.19679	0.33673
d__Bacteria;p__Actinomycetota;c__Actinomycetia;o__Propionibacteriales;f__Propionibacteriaceae;g__Cutibacterium;s__Cutibacterium_granulosum	1.31246	0.671457	0.35924	0.496913
d__Bacteria;p__Actinomycetota;c__Actinomycetia;o__Propionibacteriales;f__Propionibacteriaceae;g__Cutibacterium;s__Cutibacterium_namnetense	0.191164	0.310969	0.42889	0.556593
d__Bacteria;p__Actinomycetota;c__Actinomycetia;o__Propionibacteriales;f__Propionibacteriaceae;g__Propionibacterium;s__Propionibacterium_acidifaciens	0	0.0344384	0	0
d__Bacteria;p__Actinomycetota;c__Actinomycetia;o__Streptomycetales;f__Streptomycetaceae;g__Streptomyces;s__Streptomyces_fimicarius	0	0.0313055	0	0
d__Bacteria;p__Actinomycetota;c__Coriobacteriia;o__Coriobacteriales;f__Atopobiaceae;g__Olsenella;s__Olsenella_sp001189515	0.00335784	0.00323169	0.08911	0.175935
d__Bacteria;p__Bacillota;c__Bacilli;o__Lactobacillales;f__Aerococcaceae;g__Abiotrophia;s__Abiotrophia_defectiva	0.00831073	0.0869824	0.00486	0.01782
d__Bacteria;p__Bacillota;c__Bacilli;o__Lactobacillales;f__Aerococcaceae;g__Abiotrophia;s__Abiotrophia_sp001815865	0.0247051	0.0628368	0.00097	0.00466813
d__Bacteria;p__Bacillota;c__Bacilli;o__Lactobacillales;f__Aerococcaceae;g__Aerococcus;s__Aerococcus_viridans	0.00748422	0.00283679	0.33257	0.468437
d__Bacteria;p__Bacillota;c__Bacilli;o__Lactobacillales;f__Aerococcaceae;g__Eremococcus;s__Eremococcus_sp943914835	0.00280017	0.0041524	0.26347	0.402335
d__Bacteria;p__Bacillota;c__Bacilli;o__Lactobacillales;f__Aerococcaceae;g__Granulicatella;s__Granulicatella_adiacens	0.00811059	0.0410053	0.04309	0.101569
d__Bacteria;p__Bacillota;c__Bacilli;o__Lactobacillales;f__Aerococcaceae;g__Granulicatella;s__Granulicatella_elegans	0.0259262	0.0404636	0.56033	0.674147
d__Bacteria;p__Bacillota;c__Bacilli;o__Lactobacillales;f__Aerococcaceae;g__Granulicatella;s__Granulicatella_sp916049935	0.00473163	0.00936314	0.00675	0.0229301
d__Bacteria;p__Bacillota;c__Bacilli;o__Lactobacillales;f__Carnobacteriaceae;g__Alloiococcus;s__Alloiococcus_otitis	0.00606282	0.00260011	0.0617	0.137045
d__Bacteria;p__Bacillota;c__Bacilli;o__Lactobacillales;f__Carnobacteriaceae;g__Dolosigranulum;s__Dolosigranulum_pigrum	0.00180528	0.0150315	0.07489	0.157038
d__Bacteria;p__Bacillota;c__Bacilli;o__Lactobacillales;f__Lactobacillaceae;g__Latilactobacillus;s__Latilactobacillus_sakei	0.00784736	0.0521002	0.07395	0.15672
d__Bacteria;p__Bacillota;c__Bacilli;o__Lactobacillales;f__Lactobacillaceae;g__Leuconostoc;s__Leuconostoc_carnosum	0.00219992	0.00476851	0.55823	0.674147
d__Bacteria;p__Bacillota;c__Bacilli;o__Lactobacillales;f__Streptococcaceae;g__Streptococcus;s__Streptococcus_gordonii	0.0306999	0.111863	0.02242	0.0609296
d__Bacteria;p__Bacillota;c__Bacilli;o__Lactobacillales;f__Streptococcaceae;g__Streptococcus;s__Streptococcus_infantis	0.0227473	0.0134	0.99166	0.99166
d__Bacteria;p__Bacillota;c__Bacilli;o__Lactobacillales;f__Streptococcaceae;g__Streptococcus;s__Streptococcus_mitis	0.356829	0.318541	0.61078	0.716194
d__Bacteria;p__Bacillota;c__Bacilli;o__Lactobacillales;f__Streptococcaceae;g__Streptococcus;s__Streptococcus_oralis	0.257853	0.480401	0.23694	0.37747
d__Bacteria;p__Bacillota;c__Bacilli;o__Lactobacillales;f__Streptococcaceae;g__Streptococcus;s__Streptococcus_parasanguinis	0.000684286	0.0166788	0.01047	0.0322476
d__Bacteria;p__Bacillota;c__Bacilli;o__Lactobacillales;f__Streptococcaceae;g__Streptococcus;s__Streptococcus_pseudopneumoniae	0.0295314	0.063394	0.27534	0.408781
d__Bacteria;p__Bacillota;c__Bacilli;o__Lactobacillales;f__Streptococcaceae;g__Streptococcus;s__Streptococcus_salivarius	0.0293212	0.0113525	0.08334	0.167405
d__Bacteria;p__Bacillota;c__Bacilli;o__Lactobacillales;f__Streptococcaceae;g__Streptococcus;s__Streptococcus_sanguinis	0.0592639	0.184392	0.10362	0.197335
d__Bacteria;p__Bacillota;c__Bacilli;o__Lactobacillales;f__Streptococcaceae;g__Streptococcus;s__Streptococcus_sp019448285	0.0137681	0.0555528	0.00095	0.00466813
d__Bacteria;p__Bacillota;c__Bacilli;o__Lactobacillales;f__Streptococcaceae;g__Streptococcus;s__Streptococcus_sp943912555	0.071642	0.0313895	0.00813	0.0272178
d__Bacteria;p__Bacillota;c__Bacilli;o__Lactobacillales;f__Streptococcaceae;g__Streptococcus;s__Streptococcus_thermophilus	0.0235949	0.0878568	0.13114	0.242347
d__Bacteria;p__Bacillota;c__Bacilli;o__Lactobacillales;f__Streptococcaceae;g__Streptococcus;s__Streptococcus_timonensis	0.00483678	0.0149052	0.00157	0.006594
d__Bacteria;p__Bacillota;c__Bacilli;o__Lactobacillales;f__Streptococcaceae;g__Streptococcus;s__Streptococcus_vulneris	0.0109371	0.0154517	0.76666	0.847925
d__Bacteria;p__Bacillota;c__Bacilli;o__Lactobacillales;f__Streptococcaceae;g__Streptococcus;s__Streptococcus_xiaochunlingii	0.0203787	0.00404735	0.01147	0.0339688
d__Bacteria;p__Bacillota;c__Bacilli;o__Staphylococcales;f__Gemellaceae;g__Gemella;s__Gemella_haemolysans	0.0234368	0.0398479	0.07733	0.159493
d__Bacteria;p__Bacillota;c__Bacilli;o__Staphylococcales;f__Gemellaceae;g__Gemella;s__Gemella_morbillorum	0.00387898	0.019242	0.0009	0.00451957
d__Bacteria;p__Bacillota;c__Bacilli;o__Staphylococcales;f__Gemellaceae;g__Gemella;s__Gemella_sp927911695	0.0130526	0.0231581	0.63208	0.730052
d__Bacteria;p__Bacillota;c__Bacilli;o__Staphylococcales;f__Salinicoccaceae;g__Jeotgalicoccus;s__Jeotgalicoccus_marinus	0.00693691	0.00817211	0.89413	0.92031
d__Bacteria;p__Bacillota;c__Bacilli;o__Staphylococcales;f__Staphylococcaceae;g__Staphylococcus;s__Staphylococcus_aureus	0.0108787	0.0130264	0.97066	0.97488
d__Bacteria;p__Bacillota;c__Bacilli;o__Staphylococcales;f__Staphylococcaceae;g__Staphylococcus;s__Staphylococcus_auricularis	0.00908493	0.0066575	0.80243	0.863142
d__Bacteria;p__Bacillota;c__Bacilli;o__Staphylococcales;f__Staphylococcaceae;g__Staphylococcus;s__Staphylococcus_capitis	0.128586	0.393619	0.00372	0.0144375
d__Bacteria;p__Bacillota;c__Bacilli;o__Staphylococcales;f__Staphylococcaceae;g__Staphylococcus;s__Staphylococcus_cohnii	0.00157363	0.0127686	0.09575	0.185868
d__Bacteria;p__Bacillota;c__Bacilli;o__Staphylococcales;f__Staphylococcaceae;g__Staphylococcus;s__Staphylococcus_epidermidis	0.559165	0.747268	0.20859	0.34665
d__Bacteria;p__Bacillota;c__Bacilli;o__Staphylococcales;f__Staphylococcaceae;g__Staphylococcus;s__Staphylococcus_hominis	0.0646004	0.0812653	0.56561	0.676974
d__Bacteria;p__Bacillota;c__Clostridia;o__Lachnospirales;f__Lachnospiraceae;g__Stomatobaculum;s__Stomatobaculum_longum	0	0.00475795	0	0
d__Bacteria;p__Bacillota;c__Clostridia;o__Peptostreptococcales;f__Peptostreptococcaceae;g__Peptostreptococcus;s__Peptostreptococcus_stomatis	0.00178944	0.00225788	0.58657	0.69486
d__Bacteria;p__Bacillota;c__Clostridia;o__Tissierellales;f__Peptoniphilaceae;g__Anaerococcus;s__Anaerococcus_nagyae	0.00547359	0.0171311	0.29371	0.42141
d__Bacteria;p__Bacillota;c__Clostridia;o__Tissierellales;f__Peptoniphilaceae;g__Anaerococcus;s__Anaerococcus_octavius	0.0173996	0.0304955	0.20011	0.338659
d__Bacteria;p__Bacillota;c__Clostridia;o__Tissierellales;f__Peptoniphilaceae;g__Anaerococcus;s__Anaerococcus_sp943913325	0.0456946	0.0395684	0.89903	0.92031
d__Bacteria;p__Bacillota;c__Clostridia;o__Tissierellales;f__Peptoniphilaceae;g__Ezakiella;s__Ezakiella_coagulans	0.00290526	0.148472	0.00955	0.0301549
d__Bacteria;p__Bacillota;c__Clostridia;o__Tissierellales;f__Peptoniphilaceae;g__Fenollaria;s__Fenollaria_massiliensis	0.00532634	0.0720643	0.0486	0.1134
d__Bacteria;p__Bacillota;c__Clostridia;o__Tissierellales;f__Peptoniphilaceae;g__Finegoldia;s__Finegoldia_magna	0.0191317	0.0921259	0.00886	0.0288262
d__Bacteria;p__Bacillota;c__Clostridia;o__Tissierellales;f__Peptoniphilaceae;g__Peptoniphilus;s__Peptoniphilus_harei	0.00027891	0.0218367	0.00257	0.0102357
d__Bacteria;p__Bacillota;c__Clostridia;o__Tissierellales;f__Peptoniphilaceae;g__Peptoniphilus;s__Peptoniphilus_lacydonensis	0.00851053	0.00169995	0.21421	0.353446
d__Bacteria;p__Bacillota;c__Negativicutes;o__Veillonellales;f__Veillonellaceae;g__F0422;s__F0422_sp001553345	0.0297684	0.0303217	0.85205	0.898738
d__Bacteria;p__Bacillota;c__Negativicutes;o__Veillonellales;f__Veillonellaceae;g__Veillonella;s__Veillonella_nakazawae	0.0102999	0.00990008	0.76717	0.847925
d__Bacteria;p__Bacillota;c__Negativicutes;o__Veillonellales;f__Veillonellaceae;g__Veillonella;s__Veillonella_parvula	0.0538263	0.279005	0.01734	0.0494511
d__Bacteria;p__Bacillota;c__Negativicutes;o__Veillonellales;f__Veillonellaceae;g__Veillonella;s__Veillonella_rogosae	0.00777389	0.0115896	0.02779	0.0710769
d__Bacteria;p__Bacillota;c__Negativicutes;o__Veillonellales;f__Veillonellaceae;g__Veillonella;s__Veillonella_sp915066865	0.0311635	0.164901	0.036	0.0884681
d__Bacteria;p__Bacillota;c__Negativicutes;o__Veillonellales;f__Veillonellaceae;g__Veillonella;s__Veillonella_sp934216375	0.0152209	0.00632127	0.25846	0.401632
d__Bacteria;p__Bacteroidota;c__Bacteroidia;o__Bacteroidales;f__Bacteroidaceae;g__Alloprevotella;s__Alloprevotella_sp000318095	0.00802635	0.0115683	0.00019	0.00109725
d__Bacteria;p__Bacteroidota;c__Bacteroidia;o__Bacteroidales;f__Bacteroidaceae;g__Alloprevotella;s__Alloprevotella_sp003639005	0.00618418	0.00664757	0.34284	0.479976
d__Bacteria;p__Bacteroidota;c__Bacteroidia;o__Bacteroidales;f__Bacteroidaceae;g__Alloprevotella;s__Alloprevotella_sp015257125	0.00682628	0.00939989	0.16589	0.296977
d__Bacteria;p__Bacteroidota;c__Bacteroidia;o__Bacteroidales;f__Bacteroidaceae;g__Alloprevotella;s__Alloprevotella_sp015259235	0.0960421	0.181097	0.414	0.543375
d__Bacteria;p__Bacteroidota;c__Bacteroidia;o__Bacteroidales;f__Bacteroidaceae;g__Alloprevotella;s__Alloprevotella_sp905369775	0	0.0119897	0	0
d__Bacteria;p__Bacteroidota;c__Bacteroidia;o__Bacteroidales;f__Bacteroidaceae;g__Alloprevotella;s__Alloprevotella_sp905371275	0.0889637	0.074679	0.62141	0.724978
d__Bacteria;p__Bacteroidota;c__Bacteroidia;o__Bacteroidales;f__Bacteroidaceae;g__Prevotella;s__Prevotella_copri	0.0242895	0.0240474	0.95379	0.96634
d__Bacteria;p__Bacteroidota;c__Bacteroidia;o__Bacteroidales;f__Bacteroidaceae;g__Prevotella;s__Prevotella_disiens	0.00177896	0.00842101	0.00109	0.0050358
d__Bacteria;p__Bacteroidota;c__Bacteroidia;o__Bacteroidales;f__Bacteroidaceae;g__Prevotella;s__Prevotella_intermedia	0.00452636	0.00639475	0.00598	0.021252
d__Bacteria;p__Bacteroidota;c__Bacteroidia;o__Bacteroidales;f__Bacteroidaceae;g__Prevotella;s__Prevotella_loescheii	0.00234205	0.0133001	0	0
d__Bacteria;p__Bacteroidota;c__Bacteroidia;o__Bacteroidales;f__Bacteroidaceae;g__Prevotella;s__Prevotella_melaninogenica	0.0465002	0.0921848	0.15522	0.282329
d__Bacteria;p__Bacteroidota;c__Bacteroidia;o__Bacteroidales;f__Bacteroidaceae;g__Prevotella;s__Prevotella_nigrescens	0.00367381	0.00584214	0.72266	0.818306
d__Bacteria;p__Bacteroidota;c__Bacteroidia;o__Bacteroidales;f__Bacteroidaceae;g__Prevotella;s__Prevotella_pallens	0.00205263	0.0116579	0.14584	0.267373
d__Bacteria;p__Bacteroidota;c__Bacteroidia;o__Bacteroidales;f__Bacteroidaceae;g__Prevotella;s__Prevotella_sp000163055	0.0217897	0.0212628	0.80976	0.863142
d__Bacteria;p__Bacteroidota;c__Bacteroidia;o__Bacteroidales;f__Paludibacteraceae;g__F0058;s__F0058_sp000163695	0.00168954	0.00318938	0.05345	0.123469
d__Bacteria;p__Bacteroidota;c__Bacteroidia;o__Bacteroidales;f__Porphyromonadaceae;g__Porphyromonas;s__Porphyromonas_endodontalis	0.00517368	0.00617881	0.62559	0.726187
d__Bacteria;p__Bacteroidota;c__Bacteroidia;o__Bacteroidales;f__Porphyromonadaceae;g__Porphyromonas;s__Porphyromonas_gingivalis	0.0018316	0.00280544	0.18425	0.320013
d__Bacteria;p__Bacteroidota;c__Bacteroidia;o__Bacteroidales;f__Porphyromonadaceae;g__Porphyromonas;s__Porphyromonas_pasteri	0.0153317	0.0851536	3e-05	0.000238966
d__Bacteria;p__Bacteroidota;c__Bacteroidia;o__Bacteroidales;f__Porphyromonadaceae;g__Porphyromonas;s__Porphyromonas_sp000467855	0.00804214	0.00956825	0.46049	0.584026
d__Bacteria;p__Bacteroidota;c__Bacteroidia;o__Bacteroidales;f__Porphyromonadaceae;g__Porphyromonas;s__Porphyromonas_sp001808555	0.00228415	0.433481	0.0016	0.0066
d__Bacteria;p__Bacteroidota;c__Bacteroidia;o__Bacteroidales;f__Porphyromonadaceae;g__Porphyromonas;s__Porphyromonas_sp003640335	0.0384684	0.0397109	0.86897	0.902184
d__Bacteria;p__Bacteroidota;c__Bacteroidia;o__Bacteroidales;f__Porphyromonadaceae;g__Porphyromonas;s__Porphyromonas_sp915070105	0.00170536	0.00842653	0.00156	0.006594
d__Bacteria;p__Bacteroidota;c__Bacteroidia;o__Bacteroidales;f__Porphyromonadaceae;g__Porphyromonas;s__Porphyromonas_sp927910985	0.0156472	0.0304635	0.39827	0.528738
d__Bacteria;p__Bacteroidota;c__Bacteroidia;o__Bacteroidales;f__Tannerellaceae;g__Tannerella;s__Tannerella_serpentiformis	0.00123162	0.0121841	6e-05	0.000407647
d__Bacteria;p__Bacteroidota;c__Bacteroidia;o__Flavobacteriales;f__Flavobacteriaceae;g__Capnocytophaga;s__Capnocytophaga_gingivalis	0.000978919	0.0124736	0	0
d__Bacteria;p__Bacteroidota;c__Bacteroidia;o__Flavobacteriales;f__Flavobacteriaceae;g__Capnocytophaga;s__Capnocytophaga_leadbetteri	0.0125417	0.0189634	0.58998	0.695334
d__Bacteria;p__Bacteroidota;c__Bacteroidia;o__Flavobacteriales;f__Flavobacteriaceae;g__Capnocytophaga;s__Capnocytophaga_sputigena	0.00415278	0.0228792	4e-05	0.000308
d__Bacteria;p__Bacteroidota;c__Bacteroidia;o__Flavobacteriales;f__Weeksellaceae;g__Bergeyella;s__Bergeyella_sp916710115	0.00571562	0.0242105	0.00023	0.00129585
d__Bacteria;p__Bacteroidota;c__Bacteroidia;o__Flavobacteriales;f__Weeksellaceae;g__Empedobacter;s__Empedobacter_falsenii	0	0.0186579	0	0
d__Bacteria;p__Bacteroidota;c__Bacteroidia;o__Flavobacteriales;f__Weeksellaceae;g__Epilithonimonas;s__Epilithonimonas_vandammei	0.00467376	0.0147108	0.28617	0.419777
d__Bacteria;p__Fusobacteriota;c__Fusobacteriia;o__Fusobacteriales;f__Fusobacteriaceae;g__Fusobacterium;s__Fusobacterium_massiliense	0.0100368	0.00708414	0.24396	0.385992
d__Bacteria;p__Fusobacteriota;c__Fusobacteriia;o__Fusobacteriales;f__Fusobacteriaceae;g__Fusobacterium;s__Fusobacterium_periodonticum	0.00166845	0.00949463	1e-05	9.24e-05
d__Bacteria;p__Fusobacteriota;c__Fusobacteriia;o__Fusobacteriales;f__Fusobacteriaceae;g__Fusobacterium;s__Fusobacterium_polymorphum	0	0.022358	0	0
d__Bacteria;p__Fusobacteriota;c__Fusobacteriia;o__Fusobacteriales;f__Leptotrichiaceae;g__Leptotrichia;s__Leptotrichia_sp001274535	0.00105799	0.00888431	3e-05	0.000238966
d__Bacteria;p__Fusobacteriota;c__Fusobacteriia;o__Fusobacteriales;f__Leptotrichiaceae;g__Leptotrichia;s__Leptotrichia_wadei	0.00102634	0.0057894	0	0
d__Bacteria;p__Patescibacteria;c__JAEDAM01;o__Absconditabacterales;f__Absconditicoccaceae;g__HOT-345;s__HOT-345_sp013333605	0.000373703	0.00459983	0.00019	0.00109725
d__Bacteria;p__Patescibacteria;c__Saccharimonadia;o__Saccharimonadales;f__Saccharimonadaceae;g__Saccharimonas;s__Saccharimonas_sp905373835	0	0.0139052	0	0
d__Bacteria;p__Patescibacteria;c__Saccharimonadia;o__Saccharimonadales;f__UBA10027;g__SDRW01;s__SDRW01_sp007845485	0.00349501	0.00798442	0.00063	0.00338442
d__Bacteria;p__Pseudomonadota;c__Alphaproteobacteria;o__Acetobacterales;f__Acetobacteraceae;g__Roseomonas;s__Roseomonas_mucosa	0.0627844	0.0671898	0.45982	0.584026
d__Bacteria;p__Pseudomonadota;c__Alphaproteobacteria;o__Caulobacterales;f__Caulobacteraceae;g__Brevundimonas;s__Brevundimonas_sp023456105	0.0464422	0.141863	0.90039	0.92031
d__Bacteria;p__Pseudomonadota;c__Alphaproteobacteria;o__Rhodobacterales;f__Rhodobacteraceae;g__Paracoccus;s__Paracoccus_aeridis	0.0616475	0.0395737	0.27606	0.408781
d__Bacteria;p__Pseudomonadota;c__Alphaproteobacteria;o__Rhodobacterales;f__Rhodobacteraceae;g__Paracoccus;s__Paracoccus_marcusii	0	0.0156315	0	0
d__Bacteria;p__Pseudomonadota;c__Alphaproteobacteria;o__Rhodobacterales;f__Rhodobacteraceae;g__Paracoccus;s__Paracoccus_marinus	0.134551	0.282079	0.16153	0.291511
d__Bacteria;p__Pseudomonadota;c__Alphaproteobacteria;o__Rhodobacterales;f__Rhodobacteraceae;g__Paracoccus;s__Paracoccus_salipaludis	0.0200158	0.0102791	0.87094	0.902184
d__Bacteria;p__Pseudomonadota;c__Alphaproteobacteria;o__Rhodobacterales;f__Rhodobacteraceae;g__Paracoccus;s__Paracoccus_sp021491915	0.013437	0.00584209	0.41339	0.543375
d__Bacteria;p__Pseudomonadota;c__Alphaproteobacteria;o__Rhodobacterales;f__Rhodobacteraceae;g__Paracoccus;s__Paracoccus_yeei	0.0288371	0.0165735	0.26841	0.405246
d__Bacteria;p__Pseudomonadota;c__Alphaproteobacteria;o__Sphingomonadales;f__Sphingomonadaceae;g__Novosphingobium;s__Novosphingobium_meiothermophilum	0.0441541	0.0679773	0.39762	0.528738
d__Bacteria;p__Pseudomonadota;c__Gammaproteobacteria;o__Burkholderiales;f__Burkholderiaceae;g__Lautropia;s__Lautropia_mirabilis	0.0336312	0.0636	0.06048	0.136969
d__Bacteria;p__Pseudomonadota;c__Gammaproteobacteria;o__Burkholderiales;f__Burkholderiaceae;g__Variovorax;s__Variovorax_sp024372625	0.00352136	0.0509234	0.02532	0.066465
d__Bacteria;p__Pseudomonadota;c__Gammaproteobacteria;o__Burkholderiales;f__Neisseriaceae;g__Kingella;s__Kingella_denitrificans	0.00371545	0.0244002	6e-05	0.000407647
d__Bacteria;p__Pseudomonadota;c__Gammaproteobacteria;o__Burkholderiales;f__Neisseriaceae;g__Kingella;s__Kingella_oralis	0	0.0163161	0	0
d__Bacteria;p__Pseudomonadota;c__Gammaproteobacteria;o__Burkholderiales;f__Neisseriaceae;g__Neisseria;s__Neisseria_cerebrosa	0.0298475	0.0278472	0.63578	0.730673
d__Bacteria;p__Pseudomonadota;c__Gammaproteobacteria;o__Burkholderiales;f__Neisseriaceae;g__Neisseria;s__Neisseria_cinerea	0.0155845	0.0894318	0.01398	0.0403673
d__Bacteria;p__Pseudomonadota;c__Gammaproteobacteria;o__Burkholderiales;f__Neisseriaceae;g__Neisseria;s__Neisseria_elongata	0.00187376	0.0208209	1e-05	9.24e-05
d__Bacteria;p__Pseudomonadota;c__Gammaproteobacteria;o__Burkholderiales;f__Neisseriaceae;g__Neisseria;s__Neisseria_flavescens	0.00857381	0.00105795	0.09539	0.185868
d__Bacteria;p__Pseudomonadota;c__Gammaproteobacteria;o__Burkholderiales;f__Neisseriaceae;g__Neisseria;s__Neisseria_mucosa	0.0825421	0.160248	0.57603	0.685891
d__Bacteria;p__Pseudomonadota;c__Gammaproteobacteria;o__Burkholderiales;f__Neisseriaceae;g__Neisseria;s__Neisseria_perflava	0.0125103	0.0401211	3e-05	0.000238966
d__Bacteria;p__Pseudomonadota;c__Gammaproteobacteria;o__Burkholderiales;f__Neisseriaceae;g__Neisseria;s__Neisseria_sicca	0.0593733	0.107111	0.51586	0.630496
d__Bacteria;p__Pseudomonadota;c__Gammaproteobacteria;o__Burkholderiales;f__Neisseriaceae;g__Neisseria;s__Neisseria_subflava	0.0433055	0.0922157	0.01063	0.0323096
d__Bacteria;p__Pseudomonadota;c__Gammaproteobacteria;o__Burkholderiales;f__Neisseriaceae;g__QFNR01;s__QFNR01_sp003248485	1.05541	1.09591	0.42758	0.556593
d__Bacteria;p__Pseudomonadota;c__Gammaproteobacteria;o__Burkholderiales;f__Neisseriaceae;g__QFNR01;s__QFNR01_sp943913135	0.0561294	0.195899	0.02146	0.059015
d__Bacteria;p__Pseudomonadota;c__Gammaproteobacteria;o__Burkholderiales;f__Neisseriaceae;g__QFNR01;s__QFNR01_sp943914555	0.52038	0.972854	0.00124	0.00550846
d__Bacteria;p__Pseudomonadota;c__Gammaproteobacteria;o__Cardiobacteriales;f__Cardiobacteriaceae;g__Cardiobacterium;s__Cardiobacterium_hominis	0.00154745	0.00667373	1e-05	9.24e-05
d__Bacteria;p__Pseudomonadota;c__Gammaproteobacteria;o__Enterobacterales;f__Enterobacteriaceae;g__Klebsiella;s__Klebsiella_michiganensis	0.00222627	0.0431106	0	0
d__Bacteria;p__Pseudomonadota;c__Gammaproteobacteria;o__Enterobacterales;f__Enterobacteriaceae;g__Serratia;s__Serratia_liquefaciens	0.000626355	0.0205789	0.0119	0.0347962
d__Bacteria;p__Pseudomonadota;c__Gammaproteobacteria;o__Enterobacterales;f__Pasteurellaceae;g__Aggregatibacter;s__Aggregatibacter_segnis	0.008821	0.0210845	0.00106	0.00499714
d__Bacteria;p__Pseudomonadota;c__Gammaproteobacteria;o__Enterobacterales;f__Pasteurellaceae;g__Haemophilus;s__Haemophilus_haemolyticus	0.0174421	0.0235257	0.09815	0.188939
d__Bacteria;p__Pseudomonadota;c__Gammaproteobacteria;o__Enterobacterales;f__Pasteurellaceae;g__Haemophilus;s__Haemophilus_parahaemolyticus	0.00338429	0.0073947	0.75863	0.846587
d__Bacteria;p__Pseudomonadota;c__Gammaproteobacteria;o__Enterobacterales;f__Pasteurellaceae;g__Haemophilus;s__Haemophilus_parainfluenzae	0.109485	0.13369	0.86639	0.902184
d__Bacteria;p__Pseudomonadota;c__Gammaproteobacteria;o__Enterobacterales;f__Pasteurellaceae;g__Haemophilus;s__Haemophilus_sp900756155	0.0044948	0.00289676	0.2263	0.365044
d__Bacteria;p__Pseudomonadota;c__Gammaproteobacteria;o__Enterobacterales;f__Pasteurellaceae;g__Haemophilus;s__Haemophilus_sp905214375	0.00499482	0.0125842	0.36889	0.507224
d__Bacteria;p__Pseudomonadota;c__Gammaproteobacteria;o__Enterobacterales;f__Pasteurellaceae;g__Mesocricetibacter;s__Mesocricetibacter_sp905373425	0.000647372	0.00482622	0	0
d__Bacteria;p__Pseudomonadota;c__Gammaproteobacteria;o__Pseudomonadales;f__Moraxellaceae;g__Acinetobacter;s__Acinetobacter_johnsonii	0.0179949	0.0390631	0.2608	0.401632
d__Bacteria;p__Pseudomonadota;c__Gammaproteobacteria;o__Pseudomonadales;f__Moraxellaceae;g__Acinetobacter;s__Acinetobacter_lwoffii	0.00441555	0.0289687	0.07145	0.152824
d__Bacteria;p__Pseudomonadota;c__Gammaproteobacteria;o__Pseudomonadales;f__Moraxellaceae;g__Acinetobacter;s__Acinetobacter_ursingii	0.0235264	0.0439425	0.27333	0.408781
d__Bacteria;p__Pseudomonadota;c__Gammaproteobacteria;o__Pseudomonadales;f__Moraxellaceae;g__Moraxella;s__Moraxella_cinereus	0.0406215	0.0841793	0.07994	0.163417
d__Bacteria;p__Pseudomonadota;c__Gammaproteobacteria;o__Pseudomonadales;f__Moraxellaceae;g__Moraxella;s__Moraxella_osloensis	0.0240736	0.109353	0.00623	0.021805
d__Bacteria;p__Pseudomonadota;c__Gammaproteobacteria;o__Pseudomonadales;f__Moraxellaceae;g__Moraxella;s__Moraxella_sp002478835	0.0235894	0.0293755	0.80334	0.863142
d__Bacteria;p__Pseudomonadota;c__Gammaproteobacteria;o__Pseudomonadales;f__Moraxellaceae;g__Moraxella;s__Moraxella_sp916720335	0.0106472	0.0310316	9e-05	0.0005775
d__Bacteria;p__Pseudomonadota;c__Gammaproteobacteria;o__Pseudomonadales;f__Pseudomonadaceae;g__Pseudomonas;s__Pseudomonas_bubulae	0.00741058	0.0250631	0.29332	0.42141
d__Bacteria;p__Pseudomonadota;c__Gammaproteobacteria;o__Pseudomonadales;f__Pseudomonadaceae;g__Pseudomonas;s__Pseudomonas_ceruminis	0.00746318	0.0218056	0.37848	0.517331
d__Bacteria;p__Pseudomonadota;c__Gammaproteobacteria;o__Pseudomonadales;f__Pseudomonadaceae;g__Pseudomonas;s__Pseudomonas_putida	0.0131526	0.0446424	0.26077	0.401632
d__Bacteria;p__Pseudomonadota;c__Gammaproteobacteria;o__Xanthomonadales;f__Xanthomonadaceae;g__Pseudoxanthomonas;s__Pseudoxanthomonas_taiwanensis	0.00754734	0.00614715	0.8631	0.902184
d__Bacteria;p__Pseudomonadota;c__Gammaproteobacteria;o__Xanthomonadales;f__Xanthomonadaceae;g__Stenotrophomonas;s__Stenotrophomonas_maltophilia	0.0065526	0.113542	0.00948	0.0301549
d__Bacteria;p__Pseudomonadota;c__Gammaproteobacteria;o__Xanthomonadales;f__Xanthomonadaceae;g__Xanthomonas;s__Xanthomonas_campestris	0.23799	13.4253	0	0

## Sheet: S2_EC Codes
Results from EC differential analyses
EC_code	Estimate	SE	Pvalue	Padj
1.-.-.-	0.00220024	0.0280397	0.93837	0.971921
1.1.-.-	0.134527	0.0498466	0.01521	0.0476488
1.1.1.-	0.0342138	0.0626169	0.59189	0.704218
1.1.1.1	0.104436	0.0732564	0.17208	0.285365
1.1.1.100	0.139645	0.0663541	0.05051	0.116193
1.1.1.103	-0.0271001	0.0608093	0.66147	0.764156
1.1.1.107	3.94611	0.371438	0	0
1.1.1.108	-0.191867	0.505958	0.70922	0.797933
1.1.1.119	39.224	0.0943564	0	0
1.1.1.122	53.3088	0.11692	0	0
1.1.1.127	2.56421	0.617557	0.00067	0.00501917
1.1.1.133	0.46589	0.238885	0.06783	0.144107
1.1.1.135	52.5294	0.11735	0	0
1.1.1.136	-0.0725148	0.0863823	0.41286	0.548041
1.1.1.157	-0.924486	0.306312	0.00775	0.0296081
1.1.1.159	37.8399	0.0908649	0	0
1.1.1.16	-1.69273	0.934168	0.08768	0.173507
1.1.1.163	34.6581	0.0235106	0	0
1.1.1.169	2.8198	0.537618	7e-05	0.000773141
1.1.1.175	1.08239	0.378455	0.01084	0.0375801
1.1.1.179	0.271742	0.149981	0.08771	0.173507
1.1.1.18	-0.121184	0.0754633	0.12672	0.227199
1.1.1.184	-1.27558	0.269283	0.00019	0.00178891
1.1.1.194	51.8812	0.120005	0	0
1.1.1.2	0.113656	0.327672	0.73295	0.814231
1.1.1.202	1.49146	0.452572	0.00427	0.0193103
1.1.1.203	-0.823554	0.39209	0.05092	0.116634
1.1.1.205	-0.0735632	0.0322446	0.03569	0.0899537
1.1.1.215	-0.16358	0.284851	0.57331	0.68477
1.1.1.218	3.4204	0.41051	0	0
1.1.1.22	-0.017552	0.0518982	0.73935	0.817651
1.1.1.23	-0.0557775	0.0342294	0.12159	0.221224
1.1.1.244	-0.106018	0.174	0.55038	0.66735
1.1.1.25	-0.176332	0.0738353	0.02881	0.0766044
1.1.1.261	-0.287705	0.156542	0.08362	0.168511
1.1.1.262	1.45201	0.443434	0.00447	0.019799
1.1.1.267	-0.0324213	0.0290622	0.28012	0.411464
1.1.1.269	0.677576	0.999459	0.50693	0.633846
1.1.1.27	-0.140607	0.0663304	0.04904	0.113876
1.1.1.271	-0.135863	0.344371	0.6981	0.789774
1.1.1.274	-2.02787	0.796717	0.02091	0.0604495
1.1.1.276	2.43292	0.605131	0.00089	0.00618335
1.1.1.28	-0.22767	0.770719	0.77127	0.84321
1.1.1.284	1.65341	0.503831	0.0044	0.0196404
1.1.1.29	0.0493071	0.139059	0.72727	0.809599
1.1.1.290	-1.39326	0.356043	0.00112	0.0073097
1.1.1.291	1.4553	0.825374	0.09583	0.183723
1.1.1.298	2.02678	0.649369	0.00622	0.0255168
1.1.1.3	-0.0947863	0.0549229	0.10251	0.193244
1.1.1.30	2.54323	0.677055	0.00157	0.00949161
1.1.1.301	-0.0393704	0.107836	0.71954	0.804521
1.1.1.304	0.43017	0.397195	0.29392	0.426947
1.1.1.306	-0.128749	0.128578	0.33071	0.464774
1.1.1.31	1.26291	0.400962	0.00585	0.0243467
1.1.1.313	-2.57569	0.407567	1e-05	0.000138952
1.1.1.325	1.47731	0.417208	0.00251	0.0133479
1.1.1.333	-0.248783	0.489651	0.61792	0.726741
1.1.1.336	0.362798	0.904565	0.69336	0.78596
1.1.1.339	2.13808	0.551196	0.00121	0.0077503
1.1.1.340	0.557308	0.284212	0.06649	0.141961
1.1.1.343	1.24875	0.348736	0.0023	0.0125806
1.1.1.346	1.71873	0.462627	0.00172	0.0101841
1.1.1.35	1.14872	0.336353	0.0033	0.0164332
1.1.1.36	4.26934	0.293698	0	0
1.1.1.363	7.44277	0.0592497	0	0
1.1.1.364	0.985871	1.44107	0.50312	0.629997
1.1.1.367	0.75419	0.300766	0.0226	0.0641024
1.1.1.369	-0.157118	0.0762537	0.055	0.124201
1.1.1.37	-0.0531438	0.0775627	0.50247	0.629641
1.1.1.370	-0.188286	0.29895	0.53718	0.657308
1.1.1.371	0.0233035	0.0967935	0.81262	0.878936
1.1.1.376	5.85224	1.30594	0.00033	0.0028148
1.1.1.38	-0.176954	0.0687524	0.01972	0.0580813
1.1.1.381	0.399016	0.223696	0.09233	0.179549
1.1.1.382	0.109216	0.392671	0.78426	0.85362
1.1.1.385	4.02225	0.917523	0.00041	0.00334801
1.1.1.39	0.116756	0.215765	0.59544	0.706572
1.1.1.391	0.0954104	0.363013	0.79584	0.864585
1.1.1.392	2.26198	0.589998	0.00133	0.0083941
1.1.1.395	-1.27878	0.578395	0.04103	0.100134
1.1.1.399	-0.168665	0.361401	0.64664	0.753355
1.1.1.40	1.14483	0.308615	0.00174	0.0102672
1.1.1.401	0.0659789	0.281985	0.8178	0.882366
1.1.1.402	54.0362	1.26106e+06	0.99997	0.99998
1.1.1.405	0.192048	0.28538	0.51002	0.635864
1.1.1.407	-0.143527	1.16961	0.90377	0.950615
1.1.1.408	-1.07418	0.22915	0.00021	0.00193492
1.1.1.409	0.20141	0.146768	0.18781	0.304705
1.1.1.411	-0.432609	0.317266	0.19049	0.308472
1.1.1.412	4.4886	0.318548	0	0
1.1.1.414	-0.211292	0.0826345	0.02042	0.0596356
1.1.1.42	-0.061896	0.0833566	0.46789	0.597609
1.1.1.44	-0.248723	0.109823	0.03689	0.0925203
1.1.1.47	1.85809	0.457983	0.00082	0.00579041
1.1.1.49	-0.0473672	0.0488122	0.34545	0.47885
1.1.1.58	0.435587	0.463501	0.36049	0.493739
1.1.1.6	-0.474677	0.561531	0.40967	0.545488
1.1.1.60	0.84353	0.412236	0.05652	0.126967
1.1.1.65	-0.231269	0.119866	0.07055	0.148785
1.1.1.67	0.151465	0.200519	0.46037	0.591953
1.1.1.76	-2.5397	0.439881	2e-05	0.000259098
1.1.1.77	1.35348	0.461177	0.00925	0.0336239
1.1.1.79	0.266851	0.24179	0.28512	0.41703
1.1.1.80	-2.2041	0.648155	0.0034	0.0167377
1.1.1.81	-0.209262	0.202537	0.31598	0.449574
1.1.1.85	0.0471056	0.0537399	0.39295	0.528535
1.1.1.86	0.0220266	0.123041	0.86004	0.915287
1.1.1.87	1.13521	0.383545	0.00877	0.0325703
1.1.1.88	0.487401	0.341241	0.17132	0.284652
1.1.1.9	0.401967	0.981023	0.68711	0.781962
1.1.1.90	-2.29207	0.447818	9e-05	0.000945549
1.1.1.94	0.0364179	0.0659923	0.58823	0.701398
1.1.1.95	-0.0506463	0.0347062	0.16272	0.274869
1.1.2.-	-0.382044	0.235305	0.12285	0.222343
1.1.2.6	53.8432	1.5174e+06	0.99997	0.99998
1.1.2.7	5.94117	1.53296	0.00121	0.0077503
1.1.3.17	-0.961029	0.174111	4e-05	0.000465676
1.1.3.21	0.925795	0.723533	0.21789	0.341295
1.1.3.41	-0.4019	0.18776	0.04711	0.110286
1.1.3.46	0.0803401	0.767071	0.91781	0.962499
1.1.3.6	-0.350589	0.277365	0.22329	0.348171
1.1.5.-	1.25756	0.406768	0.00662	0.0264034
1.1.5.12	3.07122	0.297806	0	0
1.1.5.2	47.0105	0.121047	0	0
1.1.5.3	-0.185352	0.0793824	0.03207	0.0834692
1.1.5.4	0.190248	0.50215	0.70948	0.797933
1.1.5.8	50.4374	259048	0.99985	0.99998
1.1.98.2	-0.0145616	0.394113	0.97096	0.990506
1.1.98.3	0.0358	0.49765	0.94349	0.973273
1.1.98.6	-0.221814	0.0674654	0.00434	0.0195243
1.1.99.-	-1.13602	0.257156	0.00038	0.00317835
1.1.99.1	0.842746	0.296446	0.01124	0.0382662
1.1.99.28	3.49062	0.808582	0.00047	0.00371472
1.1.99.3	2.45602	0.423219	2e-05	0.000259098
1.10.3.-	-0.101222	0.110003	0.37035	0.503872
1.10.3.9	0.0429424	1.34535	0.97491	0.993947
1.11.1.-	0.764757	0.320148	0.02877	0.0766044
1.11.1.1	-0.887993	0.331089	0.01575	0.0490153
1.11.1.10	4.14687	1.24552	0.00397	0.0181923
1.11.1.15	0.029821	0.0305777	0.34311	0.477076
1.11.1.19	-0.101506	0.276738	0.7183	0.803656
1.11.1.21	1.46288	0.407216	0.00225	0.0124561
1.11.1.22	1.80025	0.508294	0.00251	0.0133479
1.11.1.5	3.58626	0.30439	0	0
1.11.1.6	0.0784345	0.0543164	0.16691	0.279753
1.11.2.4	1.30667	0.640266	0.05711	0.127793
1.12.-.-	0.766623	0.328662	0.03222	0.0837331
1.12.7.2	41.2082	0.106534	0	0
1.12.99.6	-0.15796	0.404946	0.70132	0.791857
1.13.11.-	1.6319	0.321324	9e-05	0.000945549
1.13.11.11	5.87114	1.41817	0.00068	0.00505017
1.13.11.2	0.102173	0.292867	0.73147	0.813111
1.13.11.24	2.99043	0.34173	0	0
1.13.11.27	3.97432	0.96359	0.00071	0.00516173
1.13.11.29	3.64772	0.806294	0.0003	0.00261061
1.13.11.3	4.27026	1.08808	0.00109	0.00722335
1.13.11.5	2.42228	1.34565	0.08962	0.175872
1.13.11.54	6.0857	1.0371	2e-05	0.000259098
1.13.11.57	5.18467	1.76851	0.00932	0.0337361
1.13.11.6	51.7077	0.117658	0	0
1.13.11.8	54.1034	861342	0.99995	0.99998
1.13.12.-	1.72538	0.568768	0.0075	0.028819
1.13.12.3	-0.288551	0.161496	0.09182	0.179372
1.13.12.4	-1.65663	0.918921	0.08918	0.175408
1.14.-.-	1.69738	0.60221	0.01183	0.0391982
1.14.11.-	4.11123	0.55526	0	0
1.14.11.17	1.59524	0.404209	0.00104	0.00702714
1.14.11.33	0.263486	0.275509	0.35229	0.485985
1.14.11.52	2.88772	1.01211	0.011	0.0378647
1.14.12.17	-0.253344	0.346044	0.47407	0.60454
1.14.13.-	1.38567	0.314669	0.00039	0.00321517
1.14.13.131	-1.16361	0.310956	0.00162	0.00969188
1.14.13.149	-0.844601	0.220946	0.00136	0.00855212
1.14.13.178	53.1107	0.116963	0	0
1.14.13.2	53.1752	0.11738	0	0
1.14.13.222	-0.972793	0.311957	0.00625	0.025579
1.14.13.23	-0.102805	0.302373	0.73803	0.81724
1.14.13.239	0.490511	0.249703	0.06605	0.141724
1.14.13.240	53.3026	0.116849	0	0
1.14.13.59	2.92964	0.832508	0.00263	0.0137318
1.14.13.7	52.7313	0.117324	0	0
1.14.13.9	0.995354	0.834373	0.24928	0.377893
1.14.14.-	4.00031	0.802436	0.00011	0.00112815
1.14.14.10	-0.0883826	0.228899	0.7042	0.793549
1.14.14.154	-1.7481	0.175895	0	0
1.14.14.18	1.03826	0.355356	0.00951	0.034066
1.14.14.47	0.773116	0.335498	0.03409	0.0874064
1.14.14.5	0.913938	0.369517	0.02423	0.0671194
1.14.15.29	-0.448486	0.198717	0.03747	0.093431
1.14.15.3	-0.299416	0.344723	0.39718	0.532561
1.14.15.30	-0.655266	0.704503	0.36533	0.499574
1.14.16.1	5.71424	1.66871	0.00323	0.0162253
1.14.19.-	1.46441	0.427943	0.00325	0.0162312
1.14.19.9	5.51796	1.3514	0.00077	0.00548227
1.14.99.-	2.47698	0.376914	0	0
1.14.99.48	0.989496	0.223007	0.00036	0.00302576
1.14.99.50	3.53946	0.680387	7e-05	0.000773141
1.14.99.57	0.584428	0.405238	0.16742	0.280264
1.14.99.58	1.33623	0.364837	0.00193	0.0110846
1.14.99.60	1.36931	0.341598	0.00091	0.00629691
1.15.1.1	0.135426	0.043223	0.00606	0.0250206
1.16.-.-	-0.0276932	0.0432386	0.5304	0.65184
1.16.1.1	-0.208134	0.349768	0.55964	0.673256
1.16.1.9	52.7618	0.117356	0	0
1.16.3.1	0.581705	0.248547	0.03171	0.0827823
1.16.3.2	-0.174159	0.0587853	0.00872	0.0325207
1.17.1.-	2.20095	0.237104	0	0
1.17.1.4	-0.0351366	0.395014	0.93016	0.968794
1.17.1.5	-2.12374	0.351218	1e-05	0.000138952
1.17.1.8	-0.0245697	0.0316792	0.44865	0.581173
1.17.1.9	0.589266	0.300774	0.0667	0.142057
1.17.2.3	0.0490957	0.188584	0.79773	0.865623
1.17.4.1	-0.0536224	0.0459433	0.25926	0.388439
1.17.4.2	-0.624941	0.258395	0.02709	0.0732748
1.17.5.3	-1.48766	0.436477	0.00335	0.0165864
1.17.7.1	1.4609	0.276619	6e-05	0.000684636
1.17.7.3	-0.161043	0.0724346	0.04004	0.0979956
1.17.7.4	-0.0581353	0.025877	0.03824	0.0949388
1.17.8.1	2.84367	0.284439	0	0
1.17.99.6	1.10714	0.435862	0.02114	0.0609101
1.18.1.-	0.222355	0.746855	0.76952	0.842651
1.18.1.1	1.08436	0.392034	0.01322	0.0428159
1.18.1.2	-0.0494002	0.0354712	0.18166	0.296402
1.18.1.3	0.00537213	0.0971414	0.95654	0.982233
1.18.1.5	-1.76737	0.856375	0.05465	0.123572
1.18.6.1	-0.183607	0.244197	0.46241	0.59332
1.2.1.-	-0.050777	0.0735333	0.49918	0.626886
1.2.1.11	0.000454274	0.0420912	0.99151	0.99998
1.2.1.12	-0.068045	0.0359812	0.07577	0.156557
1.2.1.16	-0.0158237	0.0349069	0.65606	0.761042
1.2.1.19	1.73436	0.864256	0.06095	0.133779
1.2.1.22	0.582245	0.227156	0.02015	0.059045
1.2.1.24	0.616338	0.447868	0.18663	0.303362
1.2.1.26	4.62747	0.765309	1e-05	0.000138952
1.2.1.27	0.863854	0.305049	0.01151	0.0386167
1.2.1.28	45.885	0.120301	0	0
1.2.1.3	0.882678	0.284087	0.00641	0.0258853
1.2.1.32	0.512619	1.65299	0.76024	0.835924
1.2.1.38	-0.0767768	0.0415549	0.08214	0.166132
1.2.1.39	-1.56772	0.278742	3e-05	0.000361469
1.2.1.41	-0.0241165	0.0514436	0.64517	0.752812
1.2.1.46	1.27	0.270939	0.00021	0.00193492
1.2.1.48	-1.38594	0.418941	0.00416	0.0190124
1.2.1.5	-1.99867	0.465759	0.00049	0.00385511
1.2.1.67	0.814687	0.351322	0.03311	0.0857873
1.2.1.68	1.43683	1.31358	0.28929	0.421698
1.2.1.70	-0.0375146	0.0843355	0.66206	0.764156
1.2.1.71	-0.151141	0.106946	0.17563	0.289579
1.2.1.79	-0.322562	0.242789	0.20155	0.322742
1.2.1.8	0.434075	0.284596	0.14559	0.254156
1.2.1.85	-0.225517	0.184398	0.23802	0.365608
1.2.1.86	53.9944	1.43011e+06	0.99997	0.99998
1.2.1.88	-0.137606	0.0845767	0.12213	0.221739
1.2.1.9	0.763658	0.363779	0.05104	0.116634
1.2.1.97	-0.268148	0.92294	0.77492	0.846103
1.2.3.3	-0.24703	0.378077	0.52225	0.644582
1.2.4.1	0.064303	0.0459778	0.17992	0.294595
1.2.4.2	1.06877	0.259021	0.00071	0.00516173
1.2.4.4	-0.143756	0.0488875	0.00914	0.0335069
1.2.5.1	-0.0114549	0.070025	0.87199	0.924539
1.2.5.3	-0.97175	0.294019	0.00418	0.0190533
1.2.7.-	-0.0974856	0.100309	0.34475	0.478375
1.2.7.1	-1.0951	0.823976	0.2014	0.322742
1.2.7.10	-2.14983	0.442003	0.00015	0.00146847
1.2.7.3	-0.136231	0.0695185	0.06664	0.142057
1.2.98.1	-0.0696831	0.196296	0.72696	0.809599
1.2.99.6	5.49974	0.855277	1e-05	0.000138952
1.20.1.1	-1.25944	1.28122	0.33939	0.474265
1.20.4.1	1.9793	0.355863	3e-05	0.000361469
1.20.4.3	-0.283506	0.336398	0.41106	0.546916
1.20.4.4	0.162287	0.383597	0.67755	0.774744
1.21.4.1	-6.71486	6.51009	0.31678	0.45034
1.21.4.2	-2.9128	0.500316	2e-05	0.000259098
1.21.98.4	1.22948	0.532813	0.03387	0.0872317
1.3.-.-	0.0840231	0.0892039	0.35943	0.493072
1.3.1.-	-0.0235521	0.0453416	0.61015	0.722039
1.3.1.1	-0.978598	0.344924	0.01138	0.0383973
1.3.1.103	-0.11972	0.0756003	0.13171	0.233714
1.3.1.106	-1.28321	0.51517	0.02338	0.0653957
1.3.1.108	-1.2945	1.02953	0.22562	0.350851
1.3.1.114	1.30311	0.892481	0.1625	0.274767
1.3.1.12	-0.20664	0.342036	0.55372	0.668669
1.3.1.14	-0.183767	0.140419	0.20805	0.330657
1.3.1.28	1.23114	0.402074	0.00706	0.0277093
1.3.1.34	0.968413	0.289535	0.00384	0.0178337
1.3.1.39	0.489281	0.334292	0.16154	0.27395
1.3.1.43	0.770167	0.246751	0.00622	0.0255168
1.3.1.54	0.425659	0.358554	0.25149	0.37977
1.3.1.70	-1.77719	0.572345	0.00643	0.0258853
1.3.1.76	0.897185	0.330506	0.01472	0.0463667
1.3.1.84	-0.502678	1.11966	0.65913	0.763226
1.3.1.87	0.756902	0.258512	0.00939	0.0337766
1.3.1.9	-0.0198344	0.06441	0.76187	0.836649
1.3.1.91	1.45556	0.412397	0.00257	0.0135416
1.3.1.95	-0.345289	0.212327	0.1223	0.221814
1.3.1.98	-0.0992024	0.0575468	0.10287	0.193499
1.3.3.3	1.50457	0.364118	0.0007	0.00516173
1.3.3.4	-0.17808	0.0677567	0.01762	0.0531686
1.3.5.-	0.269403	0.435509	0.54438	0.662874
1.3.5.1	0.123002	0.0457992	0.01563	0.0487871
1.3.5.2	0.394815	0.216242	0.0855	0.170505
1.3.5.3	1.13906	0.413549	0.01354	0.0436386
1.3.5.4	-0.0737286	0.0633856	0.26083	0.390452
1.3.7.9	0.0446939	1.01603	0.96543	0.987202
1.3.8.-	1.72074	0.45197	0.00141	0.00883429
1.3.8.1	0.473803	0.340672	0.18223	0.29705
1.3.8.10	-0.352472	0.349141	0.32687	0.461259
1.3.8.11	-1.90281	1.07808	0.09552	0.183684
1.3.8.13	-1.18616	0.330595	0.00227	0.0124561
1.3.8.3	1.69267	0.426145	0.00099	0.00676893
1.3.8.7	1.39174	0.337557	0.00071	0.00516173
1.3.98.1	1.47627	0.815559	0.08799	0.173861
1.3.98.3	2.36506	0.733898	0.005	0.0215915
1.3.99.-	0.0534878	0.0500861	0.30049	0.433259
1.3.99.16	2.44299	0.249433	0	0
1.3.99.27	-0.357038	0.418326	0.40525	0.540366
1.3.99.29	-0.496712	0.265314	0.07849	0.160807
1.3.99.31	2.9431	1.50005	0.06635	0.141838
1.3.99.33	-0.286469	0.804874	0.72628	0.809599
1.3.99.38	-0.163354	0.0663693	0.02484	0.0682605
1.3.99.5	0.275513	0.320274	0.40162	0.536427
1.4.1.1	0.0516456	0.133181	0.70299	0.793223
1.4.1.12	2.79413	0.783758	0.00238	0.0128954
1.4.1.13	-0.0701151	0.0539189	0.21082	0.333863
1.4.1.16	-0.167952	0.354514	0.6417	0.750101
1.4.1.2	-0.0349948	0.0569567	0.54708	0.664752
1.4.1.26	-0.17253	0.0750505	0.03447	0.0877279
1.4.1.3	0.940565	0.760897	0.23322	0.360716
1.4.1.4	-0.126797	0.0576067	0.04184	0.101679
1.4.1.9	53.0888	0.117358	0	0
1.4.3.-	2.0602	0.605039	0.00337	0.0166376
1.4.3.10	-0.578487	0.389436	0.15573	0.267254
1.4.3.16	-0.471509	0.474067	0.33388	0.468084
1.4.3.19	0.872944	0.420534	0.0534	0.121223
1.4.3.2	8.55756	2.29701	0.00168	0.00998152
1.4.3.21	-1.10341	0.328626	0.00373	0.0174628
1.4.3.24	-0.347091	0.300856	0.26459	0.395051
1.4.3.3	-1.74587	0.277717	1e-05	0.000138952
1.4.3.5	0.585434	0.26899	0.04391	0.105225
1.4.4.2	-0.0320644	0.0901797	0.72654	0.809599
1.4.5.-	-0.258545	0.108494	0.02911	0.0770593
1.4.7.1	1.83607	1.092	0.11096	0.206017
1.4.99.-	1.64428	0.462497	0.00243	0.013084
1.4.99.5	-0.00890605	0.168175	0.95838	0.982325
1.4.99.6	-0.431363	0.267806	0.12565	0.226223
1.5.1.-	-0.300155	0.192455	0.13727	0.241837
1.5.1.2	-0.0215763	0.0355884	0.55234	0.668316
1.5.1.20	1.39553	0.380887	0.00192	0.0110846
1.5.1.28	0.727995	0.251851	0.01016	0.0358723
1.5.1.3	0.0064773	0.0369594	0.86295	0.916685
1.5.1.36	0.410193	0.293541	0.18027	0.294692
1.5.1.37	-0.755871	0.391205	0.07018	0.148368
1.5.1.38	-0.517874	0.375481	0.1857	0.302135
1.5.1.39	-0.0752375	0.869794	0.93208	0.968982
1.5.1.42	0.100323	0.195332	0.61414	0.724273
1.5.1.43	0.00418705	0.260107	0.98734	0.99998
1.5.1.49	-0.315694	0.389871	0.42928	0.563161
1.5.1.51	-0.170682	0.0947658	0.08945	0.175738
1.5.1.52	0.37709	0.306318	0.23507	0.362601
1.5.3.1	-0.403785	0.210845	0.07246	0.151783
1.5.5.1	0.817124	0.248826	0.00438	0.0196019
1.5.5.2	-0.12722	0.0714442	0.09284	0.179734
1.6.-.-	0.438072	0.447344	0.34118	0.475609
1.6.1.1	0.498357	0.348762	0.17114	0.284652
1.6.3.5	4.84928	1.10216	0.00039	0.00321517
1.6.5.-	0.432593	0.377572	0.26778	0.397922
1.6.5.10	1.14769	0.288206	0.00096	0.00658996
1.6.5.11	-0.572723	0.55277	0.31467	0.448822
1.6.5.2	0.0407631	0.0448133	0.37574	0.509764
1.6.5.5	-0.88442	0.588919	0.1515	0.262083
1.6.5.7	1.84798	0.318151	2e-05	0.000259098
1.6.99.-	0.749983	0.259774	0.01024	0.0359689
1.6.99.1	0.0630606	0.0440061	0.16999	0.283262
1.6.99.3	-0.00261282	0.387081	0.99469	0.99998
1.7.-.-	0.344933	0.226302	0.14584	0.254334
1.7.1.13	1.64618	0.389788	0.00057	0.00436493
1.7.1.15	0.199629	0.397632	0.62208	0.730637
1.7.1.16	0.316325	0.201072	0.1341	0.236979
1.7.1.17	3.9036	0.345636	0	0
1.7.1.4	1.30105	0.387114	0.00371	0.0174628
1.7.1.7	0.316532	0.311711	0.32412	0.458129
1.7.2.1	0.0875649	0.355568	0.80842	0.875492
1.7.2.2	-1.49439	0.393679	0.00144	0.0088929
1.7.2.4	2.07187	0.352762	2e-05	0.000259098
1.7.2.5	-0.449986	0.263516	0.1059	0.197902
1.7.3.3	-0.403183	0.338382	0.24983	0.378258
1.7.5.1	-0.125511	0.075185	0.11335	0.210002
1.7.99.1	-1.31615	0.53717	0.02541	0.069165
1.8.-.-	-0.794776	0.446032	0.09264	0.179549
1.8.1.-	-0.0233532	0.0382354	0.54943	0.667137
1.8.1.14	0.613973	0.360616	0.10686	0.199048
1.8.1.15	-0.083722	0.144452	0.5698	0.681782
1.8.1.16	4.66116	0.970954	0.00017	0.00162728
1.8.1.2	1.37368	0.633421	0.04458	0.106387
1.8.1.4	-0.0359516	0.0412233	0.39529	0.531267
1.8.1.7	-0.540717	0.412131	0.20696	0.329311
1.8.1.8	1.22417	0.348553	0.00267	0.013815
1.8.1.9	-0.113669	0.0773528	0.15996	0.271589
1.8.3.7	0.502371	0.329359	0.14557	0.254156
1.8.4.-	3.82254	1.14414	0.00387	0.0179229
1.8.4.10	1.77646	0.976025	0.0864	0.172101
1.8.4.11	-0.0925375	0.0395381	0.03171	0.0827823
1.8.4.12	-0.0913249	0.0319701	0.01092	0.0377057
1.8.4.14	2.17145	0.465252	0.00022	0.00200561
1.8.4.8	0.601797	0.294541	0.05686	0.127399
1.8.5.-	0.884138	0.30819	0.01064	0.0370358
1.8.5.3	-0.0892981	0.0860858	0.31412	0.448622
1.8.5.7	1.65919	0.571535	0.0099	0.0350981
1.8.7.1	0.275613	0.628821	0.66669	0.766315
1.9.3.1	-0.0848997	0.094294	0.3805	0.515005
1.9.6.1	2.48705	0.752876	0.0042	0.0190939
1.97.1.-	-0.144617	0.119914	0.24434	0.372955
1.97.1.12	1.21983	0.428518	0.01115	0.0381937
1.97.1.4	0.32497	0.564098	0.5721	0.684059
2.-.-.-	0.010936	0.0560692	0.84767	0.906602
2.1.1.-	-0.0360406	0.0434405	0.41823	0.552469
2.1.1.10	3.18469	0.638789	0.00011	0.00112815
2.1.1.107	-0.356973	0.435726	0.42397	0.557634
2.1.1.13	2.01211	0.496816	0.00083	0.0058371
2.1.1.130	-0.13938	0.0746303	0.07916	0.161987
2.1.1.131	0.321306	1.44499	0.82668	0.889675
2.1.1.132	-0.211563	0.0747826	0.01158	0.0386592
2.1.1.133	0.164075	0.37203	0.66475	0.765106
2.1.1.14	-0.00733795	0.298605	0.98068	0.997622
2.1.1.144	3.18418	0.491825	1e-05	0.000138952
2.1.1.148	-0.657132	0.576808	0.2704	0.400091
2.1.1.151	-0.406895	0.426279	0.35319	0.486448
2.1.1.163	0.1966	0.0793853	0.02408	0.0669191
2.1.1.166	0.184085	0.255774	0.48148	0.609993
2.1.1.170	0.273511	0.316969	0.40021	0.53579
2.1.1.171	0.374775	0.189135	0.06394	0.138577
2.1.1.172	0.0831394	0.0483428	0.10362	0.194541
2.1.1.173	0.0809003	0.279045	0.77539	0.846103
2.1.1.174	-0.124883	0.0710623	0.09685	0.185208
2.1.1.176	1.16999	0.420672	0.0128	0.041849
2.1.1.177	1.24995	0.454905	0.01373	0.0439717
2.1.1.178	-1.03392	0.318269	0.00473	0.0207812
2.1.1.181	-2.04315	0.341672	1e-05	0.000138952
2.1.1.182	-0.0319709	0.0346663	0.3693	0.503405
2.1.1.185	0.0617001	0.0695584	0.38744	0.522756
2.1.1.186	2.35207	0.807113	0.00967	0.0344244
2.1.1.187	1.15422	0.343566	0.00372	0.0174628
2.1.1.188	-0.144653	0.0551602	0.01783	0.0537082
2.1.1.189	-0.230715	0.0824029	0.01231	0.0404773
2.1.1.190	0.764844	0.34187	0.03896	0.0962214
2.1.1.191	1.83181	0.719181	0.02084	0.0603484
2.1.1.192	-0.0459493	0.0488256	0.35984	0.493241
2.1.1.193	0.0118548	0.0360796	0.74649	0.82396
2.1.1.195	-1.86512	0.53664	0.00289	0.0148199
2.1.1.197	1.57636	0.50696	0.00637	0.0258853
2.1.1.198	-0.0232034	0.0352005	0.51861	0.641703
2.1.1.199	-0.0862117	0.0364009	0.02998	0.0790894
2.1.1.200	2.07283	0.34177	1e-05	0.000138952
2.1.1.207	0.522717	0.35334	0.15734	0.268945
2.1.1.208	-0.156931	0.0630746	0.02352	0.0656806
2.1.1.215	-1.474	0.220163	0	0
2.1.1.217	0.463572	0.665324	0.49537	0.623464
2.1.1.220	0.27002	0.350152	0.4512	0.582966
2.1.1.222	0.245851	0.214745	0.26813	0.397922
2.1.1.223	-0.238555	0.697459	0.73652	0.816093
2.1.1.226	-0.228312	0.0875276	0.01836	0.054915
2.1.1.228	-0.0242288	0.039226	0.54498	0.663136
2.1.1.230	0.369555	0.344866	0.29888	0.431573
2.1.1.242	0.879739	0.177973	0.00012	0.00121624
2.1.1.264	-0.262838	0.358235	0.47313	0.603854
2.1.1.265	2.59854	0.395758	0	0
2.1.1.266	2.34336	0.415254	3e-05	0.000361469
2.1.1.271	0.0563639	0.787166	0.94375	0.973273
2.1.1.297	-0.166516	0.0719796	0.03348	0.0864858
2.1.1.298	3.22814	0.434434	0	0
2.1.1.33	0.0644645	0.0697669	0.36842	0.503258
2.1.1.34	-0.216487	0.076549	0.0116	0.0386592
2.1.1.37	-1.16956	0.331077	0.00256	0.0135303
2.1.1.44	52.6854	0.117343	0	0
2.1.1.45	-0.0309131	0.0344482	0.38205	0.516697
2.1.1.6	-0.456716	0.317082	0.16793	0.280643
2.1.1.61	0.447133	0.174129	0.01996	0.0586878
2.1.1.63	0.08156	0.056147	0.16454	0.276992
2.1.1.67	6.1748	1.04096	2e-05	0.000259098
2.1.1.72	1.50183	0.44398	0.00354	0.0171815
2.1.1.74	1.152	0.513492	0.03848	0.0953839
2.1.1.77	1.51033	0.288194	7e-05	0.000773141
2.1.1.79	1.42817	0.422947	0.00358	0.017182
2.1.1.80	2.75453	1.14172	0.02742	0.0737853
2.1.2.-	0.862428	0.435558	0.06412	0.138618
2.1.2.1	-0.0885431	0.0360217	0.025	0.068373
2.1.2.10	-0.103093	0.0419154	0.02492	0.0682626
2.1.2.11	0.372965	0.205193	0.08679	0.17228
2.1.2.2	-0.0758077	0.053169	0.17203	0.285365
2.1.2.5	-2.06601	0.553867	0.00167	0.00995644
2.1.2.9	-0.0699584	0.0640279	0.2898	0.422084
2.1.3.-	0.424003	0.39331	0.29608	0.429055
2.1.3.1	-0.181497	0.0683376	0.01664	0.0509249
2.1.3.10	4.3483	1.40346	0.00653	0.0261048
2.1.3.15	1.21666	0.25887	0.00021	0.00193492
2.1.3.2	0.0101155	0.0388688	0.7978	0.865623
2.1.3.3	-0.133798	0.0598365	0.03905	0.0962563
2.1.3.9	52.9333	0.117354	0	0
2.1.4.2	-0.149578	0.0735989	0.05805	0.129058
2.10.1.1	-0.0397606	0.0495377	0.43327	0.566252
2.2.1.-	0.0827011	0.40371	0.84012	0.901324
2.2.1.1	-0.0557178	0.0707927	0.44208	0.574871
2.2.1.2	-0.0934281	0.0513843	0.08669	0.17228
2.2.1.5	-0.351227	0.128182	0.01396	0.0444604
2.2.1.6	0.308012	0.118122	0.01839	0.054915
2.2.1.7	-0.0369198	0.0551082	0.51189	0.637273
2.2.1.9	-0.0914562	0.0600518	0.14615	0.254617
2.3.-.-	1.98114	0.392377	0.0001	0.00104424
2.3.1.1	0.821125	0.342587	0.02831	0.0755079
2.3.1.111	3.94968	0.587743	0	0
2.3.1.117	-0.052238	0.03261	0.12759	0.227829
2.3.1.12	0.0334521	0.0794935	0.67916	0.77599
2.3.1.122	-0.493778	0.490737	0.32843	0.462451
2.3.1.129	1.29609	0.423959	0.00713	0.0278571
2.3.1.15	2.94876	0.561687	7e-05	0.000773141
2.3.1.16	1.08345	0.313103	0.00299	0.0151523
2.3.1.168	0.818991	0.679816	0.24481	0.373261
2.3.1.174	2.10013	0.588149	0.00235	0.012773
2.3.1.179	0.96654	0.268032	0.00218	0.012235
2.3.1.18	-1.18628	0.290214	0.00077	0.00548227
2.3.1.180	0.106756	0.0531055	0.06054	0.133219
2.3.1.181	-0.0553724	0.045919	0.24438	0.372955
2.3.1.182	-0.354944	0.293653	0.24331	0.372312
2.3.1.183	0.921938	0.373917	0.02462	0.0679812
2.3.1.187	6.01919	1.62556	0.00177	0.0103732
2.3.1.189	-0.196191	0.0680961	0.01037	0.0363161
2.3.1.191	0.376453	0.382421	0.33873	0.473727
2.3.1.193	-0.935369	0.37389	0.02287	0.0644927
2.3.1.20	52.3413	0.090194	0	0
2.3.1.201	-0.151547	0.0607433	0.02319	0.0650755
2.3.1.204	-0.464968	0.395298	0.25571	0.384122
2.3.1.207	0.475035	0.177682	0.01604	0.0495285
2.3.1.222	0.500435	0.432584	0.26333	0.393852
2.3.1.234	0.0336415	0.0566356	0.56033	0.673256
2.3.1.239	4.00983	0.42003	0	0
2.3.1.241	2.10699	0.691858	0.00731	0.0282402
2.3.1.242	1.34615	0.356444	0.00151	0.00919339
2.3.1.247	-0.330024	0.338564	0.34334	0.477076
2.3.1.255	0.0395626	0.427306	0.92731	0.967215
2.3.1.263	-0.114401	0.0691714	0.1165	0.214684
2.3.1.265	0.0118138	0.430961	0.97845	0.996966
2.3.1.266	0.0129619	0.0760349	0.86665	0.919481
2.3.1.267	-0.0662154	0.0355634	0.08	0.162931
2.3.1.269	-0.0879967	0.0645857	0.19083	0.308732
2.3.1.274	0.172373	0.270006	0.53172	0.652996
2.3.1.275	-0.46992	0.363797	0.21374	0.337247
2.3.1.28	-0.349748	1.00107	0.7311	0.813111
2.3.1.286	-0.160085	0.0640333	0.02295	0.0646125
2.3.1.29	-0.0461977	0.0348292	0.20225	0.323562
2.3.1.30	-0.0973652	0.0645364	0.14974	0.259821
2.3.1.31	-0.22101	0.375116	0.56349	0.676581
2.3.1.37	1.99573	1.08735	0.084	0.168882
2.3.1.39	0.0548816	0.0392527	0.18004	0.294595
2.3.1.41	0.0470662	0.0347228	0.193	0.311366
2.3.1.43	-2.63911	0.321296	0	0
2.3.1.46	0.237138	0.220105	0.29636	0.429099
2.3.1.47	-0.111093	0.0762406	0.1633	0.275579
2.3.1.51	0.161479	0.476063	0.73862	0.817368
2.3.1.54	0.0458331	0.622879	0.9422	0.973273
2.3.1.57	1.48042	0.404184	0.00193	0.0110846
2.3.1.61	0.921432	0.242898	0.00145	0.00892268
2.3.1.79	1.9263	0.506502	0.00142	0.00886291
2.3.1.8	-0.0818901	0.578623	0.88912	0.939273
2.3.1.82	0.164991	0.383402	0.67236	0.771289
2.3.1.89	0.996026	0.351179	0.0114	0.0383973
2.3.1.9	0.0861624	0.219861	0.7	0.790885
2.3.2.-	-0.151211	0.0743567	0.05791	0.128913
2.3.2.10	-0.028344	0.52676	0.95772	0.982233
2.3.2.13	54.5017	1.66462e+06	0.99997	0.99998
2.3.2.16	0.621897	0.359362	0.10164	0.192367
2.3.2.17	-0.475177	0.296636	0.1276	0.227829
2.3.2.18	1.26637	0.337064	0.00157	0.00949161
2.3.2.2	2.12722	0.848478	0.02262	0.0641024
2.3.2.29	5.07402	0.815783	1e-05	0.000138952
2.3.2.3	1.26576	0.359856	0.00264	0.0137424
2.3.2.6	-0.0351182	0.043507	0.43071	0.563916
2.3.3.10	0.0552127	0.27434	0.84289	0.90261
2.3.3.13	-0.0330888	0.0961089	0.73485	0.815291
2.3.3.14	-1.69572	0.399811	0.00055	0.00424955
2.3.3.16	-0.0857705	0.0532726	0.1258	0.226256
2.3.3.20	3.54865	0.695478	9e-05	0.000945549
2.3.3.5	1.21281	0.39563	0.007	0.0275995
2.3.3.9	0.5233	0.253066	0.05422	0.122761
2.4.-.-	0.972366	0.345895	0.01202	0.0396752
2.4.1.-	0.0747341	0.0506923	0.15869	0.270984
2.4.1.1	-0.138437	0.0749311	0.08215	0.166132
2.4.1.10	2.06505	0.639584	0.00493	0.0213427
2.4.1.109	-0.174431	0.0569269	0.00702	0.0276152
2.4.1.11	-0.951103	0.271536	0.00273	0.0140832
2.4.1.12	-6.91255	0.204171	0	0
2.4.1.129	-0.0582299	0.0403878	0.16754	0.280264
2.4.1.15	-0.093758	0.0519395	0.0888	0.17486
2.4.1.161	-0.180565	0.128463	0.17786	0.292352
2.4.1.18	0.0492858	0.0496619	0.33491	0.469146
2.4.1.182	1.50715	0.460018	0.00445	0.0197612
2.4.1.187	1.06317	0.386271	0.0136	0.0437007
2.4.1.19	5.44232	0.899231	1e-05	0.000138952
2.4.1.208	0.0095943	0.401421	0.98121	0.997622
2.4.1.21	1.61403	0.792272	0.05751	0.128189
2.4.1.211	-0.171554	0.0934519	0.08395	0.168882
2.4.1.227	-0.0764726	0.0413486	0.08186	0.166132
2.4.1.245	1.05419	0.358969	0.00922	0.0335858
2.4.1.25	0.0480264	0.061965	0.44895	0.581173
2.4.1.250	0.108307	0.100835	0.29779	0.430808
2.4.1.251	45.2281	0.120299	0	0
2.4.1.252	4.85528	0.895863	5e-05	0.000578188
2.4.1.264	52.7795	0.117332	0	0
2.4.1.266	-1.17523	0.493367	0.02916	0.0770593
2.4.1.287	0.179602	0.245601	0.47457	0.60454
2.4.1.288	0.128269	0.247998	0.61167	0.722845
2.4.1.289	-0.0515625	0.51473	0.92138	0.963312
2.4.1.291	-0.247596	0.411882	0.55568	0.669068
2.4.1.301	1.30053	1.58047	0.42197	0.556277
2.4.1.303	0.687306	0.585216	0.25641	0.384838
2.4.1.315	0.383453	0.608485	0.53696	0.657308
2.4.1.317	1.72363	0.484218	0.00241	0.013017
2.4.1.321	54.4706	1.88069e+06	0.99998	0.99998
2.4.1.33	0.45839	1.16851	0.69972	0.790885
2.4.1.337	0.383511	0.622988	0.54631	0.664285
2.4.1.342	-0.124634	0.0619271	0.06028	0.132816
2.4.1.345	-0.100467	0.437339	0.82105	0.884721
2.4.1.346	-0.347284	0.363393	0.35263	0.486065
2.4.1.4	-0.150792	0.0917338	0.11858	0.217355
2.4.1.52	1.13422	0.382739	0.00871	0.0325207
2.4.1.54	-0.152563	0.0701894	0.04416	0.105531
2.4.1.64	-0.0644852	0.101988	0.53561	0.656837
2.4.1.7	1.72249	0.983459	0.09789	0.186747
2.4.1.70	-0.0406389	0.412675	0.92271	0.964117
2.4.1.8	1.57407	0.892807	0.09586	0.183723
2.4.2.-	0.199947	0.36884	0.59479	0.706288
2.4.2.1	-0.100711	0.0709908	0.17407	0.287558
2.4.2.10	-0.0845811	0.0313879	0.01534	0.0479688
2.4.2.14	-0.157427	0.0558909	0.01188	0.0392884
2.4.2.17	-0.0554384	0.0396245	0.17977	0.294595
2.4.2.18	0.615776	0.220425	0.01247	0.0409131
2.4.2.19	0.139047	0.242248	0.57349	0.68477
2.4.2.2	-0.240365	0.778948	0.76139	0.836649
2.4.2.21	-0.0798744	0.0572489	0.18091	0.295458
2.4.2.22	-0.154761	0.0903454	0.10489	0.196227
2.4.2.28	-0.58156	0.696882	0.41556	0.550777
2.4.2.29	-0.0127907	0.0300639	0.67584	0.774744
2.4.2.3	-1.14386	0.444353	0.0197	0.0580813
2.4.2.4	-0.190732	0.0794174	0.02803	0.0749933
2.4.2.43	4.79223	0.907181	6e-05	0.000684636
2.4.2.44	2.59858	0.76426	0.00341	0.0167391
2.4.2.45	-0.10655	0.447332	0.81458	0.880232
2.4.2.46	-0.161868	0.542966	0.76923	0.842651
2.4.2.47	0.295412	0.315003	0.36148	0.494702
2.4.2.52	1.86411	0.552241	0.00359	0.0171821
2.4.2.53	-0.0168826	0.641863	0.97932	0.997263
2.4.2.59	-0.275789	0.104644	0.01736	0.0526607
2.4.2.7	-0.0417054	0.0405695	0.31836	0.451395
2.4.2.8	-0.0528658	0.0402971	0.20699	0.329311
2.4.2.9	-0.0930292	0.0808119	0.26559	0.395516
2.4.99.-	1.48277	1.80636	0.42309	0.556902
2.4.99.12	1.41092	0.323577	0.00043	0.0034621
2.4.99.16	-0.107807	0.0590275	0.08541	0.170505
2.4.99.17	0.760179	0.619773	0.23671	0.364153
2.5.-.-	-0.834437	0.322906	0.0193	0.0570393
2.5.1.-	0.702779	0.237503	0.00879	0.0325703
2.5.1.10	-0.119891	0.0603482	0.06332	0.137927
2.5.1.101	50.377	363562	0.99989	0.99998
2.5.1.129	0.462285	0.163979	0.01182	0.0391982
2.5.1.134	0.139166	0.237493	0.56559	0.678629
2.5.1.140	0.000367842	0.0559761	0.99483	0.99998
2.5.1.141	-0.0903529	0.0869524	0.31331	0.447994
2.5.1.143	-0.0464028	0.542031	0.93278	0.968982
2.5.1.145	-0.0597747	0.0446144	0.19794	0.318144
2.5.1.15	-0.0736653	0.0388175	0.07485	0.155194
2.5.1.152	0.630168	0.842669	0.46479	0.594973
2.5.1.16	0.07835	0.041649	0.07719	0.158709
2.5.1.17	-0.135841	0.0473232	0.0106	0.0370358
2.5.1.18	3.64534	0.654316	3e-05	0.000361469
2.5.1.19	-0.104393	0.0407162	0.02012	0.059045
2.5.1.3	-0.0139084	0.0294766	0.64304	0.751158
2.5.1.30	-0.214229	0.0623802	0.00316	0.0159201
2.5.1.31	0.943298	0.312731	0.00778	0.0296569
2.5.1.32	-0.139929	0.283233	0.6276	0.736116
2.5.1.39	1.23268	0.256693	0.00017	0.00162728
2.5.1.47	-0.0673448	0.0839454	0.43348	0.566252
2.5.1.48	0.712978	0.259674	0.01379	0.0440322
2.5.1.49	-0.121653	0.340964	0.72564	0.809599
2.5.1.54	-0.00507524	0.0277084	0.85683	0.914129
2.5.1.55	1.10397	0.414289	0.01633	0.0502439
2.5.1.6	-0.000150504	0.033011	0.99642	0.99998
2.5.1.61	-0.0318425	0.0299283	0.30223	0.43504
2.5.1.68	-0.239867	0.0682701	0.00266	0.0138048
2.5.1.7	-0.0892891	0.044153	0.05917	0.130705
2.5.1.72	-0.62355	0.423899	0.15956	0.271589
2.5.1.74	-0.113598	0.0493468	0.03425	0.087556
2.5.1.75	-0.0178501	0.0435061	0.68672	0.781962
2.5.1.78	-0.0552808	0.0527903	0.30968	0.444279
2.5.1.83	-0.840583	0.44715	0.07738	0.15891
2.5.1.84	-0.814304	0.321207	0.02135	0.0614124
2.5.1.86	0.128863	0.594482	0.83097	0.893734
2.5.1.88	-0.129308	0.0923916	0.17963	0.294595
2.5.1.89	0.519555	0.313749	0.11607	0.21435
2.5.1.9	-0.0374537	0.062191	0.55496	0.668669
2.5.1.90	0.70172	0.253536	0.01317	0.0427343
2.5.1.94	-0.863146	0.471839	0.08495	0.170196
2.5.1.97	-1.73252	0.38481	0.00031	0.00267065
2.6.1.-	-0.147276	0.0653635	0.03774	0.0938326
2.6.1.1	0.991633	0.342112	0.00999	0.0353445
2.6.1.102	-0.101938	0.0828763	0.23545	0.362863
2.6.1.105	1.04854	0.377925	0.01298	0.042277
2.6.1.106	-1.15251	0.671145	0.1041	0.194961
2.6.1.11	-0.00411497	0.0308158	0.89534	0.944107
2.6.1.112	2.57762	0.697461	0.00179	0.0104548
2.6.1.113	2.40915	0.428237	3e-05	0.000361469
2.6.1.13	-0.697455	0.317549	0.04222	0.102027
2.6.1.14	-0.200028	0.328742	0.55092	0.667535
2.6.1.16	-0.00965465	0.0175458	0.5893	0.702188
2.6.1.17	1.50209	0.417522	0.00222	0.0123788
2.6.1.18	4.6255	1.07307	0.00047	0.00371472
2.6.1.19	0.174254	0.342838	0.6178	0.726741
2.6.1.2	0.275727	0.239507	0.26557	0.395516
2.6.1.21	0.4001	0.306594	0.20929	0.331745
2.6.1.33	53.1517	0.117342	0	0
2.6.1.34	2.69852	0.402672	0	0
2.6.1.36	-2.82058	2.15891	0.20879	0.331257
2.6.1.39	0.0281854	0.0761989	0.71603	0.802909
2.6.1.42	-0.0689129	0.0285601	0.0274	0.0737853
2.6.1.48	-0.83889	0.434751	0.07052	0.148785
2.6.1.5	0.0938335	0.46605	0.84282	0.90261
2.6.1.51	-1.57097	0.413326	0.00143	0.00886291
2.6.1.52	-0.00269368	0.0386281	0.94522	0.973624
2.6.1.57	0.169568	0.272245	0.54165	0.660016
2.6.1.62	-0.0567605	0.037988	0.15346	0.264676
2.6.1.66	1.80923	0.316745	3e-05	0.000361469
2.6.1.76	0.702432	0.403552	0.09982	0.189416
2.6.1.77	-0.260356	0.403662	0.52755	0.650192
2.6.1.81	2.64238	0.432904	1e-05	0.000138952
2.6.1.83	-0.14136	0.174654	0.42948	0.563161
2.6.1.85	0.240328	0.404354	0.56011	0.673256
2.6.1.87	-0.0476929	0.6105	0.93864	0.971921
2.6.1.88	2.8112	0.686324	0.00075	0.0054069
2.6.1.9	0.104692	0.0496922	0.05029	0.115842
2.6.1.90	2.21033	1.01358	0.04354	0.10463
2.6.1.92	0.882419	0.485108	0.08657	0.17224
2.6.99.2	1.3285	0.432151	0.00687	0.0271886
2.6.99.3	5.97097	0.879709	0	0
2.7.-.-	1.73349	0.439624	0.00105	0.00706699
2.7.1.-	-0.0270765	0.035586	0.45716	0.588705
2.7.1.107	-0.0709245	0.291532	0.8107	0.87741
2.7.1.11	-0.165748	0.0719008	0.03403	0.0873825
2.7.1.113	-0.0785618	0.287851	0.7882	0.856826
2.7.1.12	0.359249	0.352508	0.32243	0.456489
2.7.1.121	-0.132833	0.0669486	0.06363	0.138253
2.7.1.130	0.833313	0.321589	0.01902	0.0564053
2.7.1.144	-0.0418392	0.0475086	0.39078	0.526027
2.7.1.148	-0.0517025	0.0292738	0.09532	0.183504
2.7.1.15	-0.106938	0.0495181	0.04538	0.107699
2.7.1.156	0.481589	0.320632	0.15144	0.262083
2.7.1.16	-0.159624	0.0895066	0.09239	0.179549
2.7.1.162	-2.69998	0.525314	8e-05	0.0008615
2.7.1.165	0.0483693	0.0728408	0.51557	0.640467
2.7.1.166	4.64231	1.18525	0.00111	0.00729973
2.7.1.167	0.523695	0.198337	0.01718	0.0522988
2.7.1.168	0.0240049	0.190219	0.90106	0.948977
2.7.1.17	0.259457	0.234672	0.28429	0.41617
2.7.1.170	1.43703	0.346505	0.00067	0.00501917
2.7.1.175	-0.139758	0.0736205	0.07476	0.155194
2.7.1.176	0.28281	0.268936	0.30771	0.442189
2.7.1.180	1.03481	0.410433	0.02197	0.0626545
2.7.1.184	-0.724808	0.669544	0.29413	0.426947
2.7.1.191	0.273199	0.365044	0.46445	0.594973
2.7.1.193	-0.110794	0.0915867	0.24294	0.372312
2.7.1.198	-0.102344	0.0639272	0.12781	0.227968
2.7.1.199	0.0758307	0.219563	0.73405	0.814928
2.7.1.2	0.132832	0.0690225	0.0712	0.149607
2.7.1.20	2.82636	0.461872	1e-05	0.000138952
2.7.1.200	-0.248835	0.159524	0.13721	0.241837
2.7.1.202	0.933448	0.365294	0.02048	0.0596356
2.7.1.205	1.47639	0.376241	0.00109	0.00722335
2.7.1.206	1.11504	0.689299	0.12414	0.224207
2.7.1.209	-0.139336	0.0739446	0.07674	0.157973
2.7.1.21	-0.0389366	0.0378835	0.31845	0.451395
2.7.1.215	0.0234236	0.143756	0.87249	0.924539
2.7.1.220	0.228048	0.143511	0.13047	0.231992
2.7.1.221	2.4145	0.619744	0.00116	0.00751383
2.7.1.23	-0.0971033	0.0520332	0.07937	0.162031
2.7.1.24	-0.074585	0.0375742	0.06352	0.138188
2.7.1.25	-0.541541	0.255827	0.04932	0.114218
2.7.1.29	-1.6669	0.428444	0.00118	0.00761476
2.7.1.30	-0.101412	0.0520237	0.06795	0.144185
2.7.1.31	-2.11713	0.896474	0.03039	0.0799419
2.7.1.33	-0.121695	0.0362445	0.00374	0.0174628
2.7.1.35	-0.0261593	0.0889489	0.77225	0.843746
2.7.1.39	-0.02235	0.0305734	0.47472	0.60454
2.7.1.4	0.32073	0.278509	0.26543	0.395516
2.7.1.40	-0.0776282	0.0307018	0.02165	0.0621541
2.7.1.45	-0.0419213	0.0482385	0.39693	0.532561
2.7.1.48	-0.139354	0.0780616	0.09209	0.179492
2.7.1.49	0.94536	0.440092	0.04641	0.109312
2.7.1.5	0.69706	0.408379	0.10604	0.197949
2.7.1.50	-0.151859	0.0665737	0.03571	0.0899537
2.7.1.58	53.1102	0.117444	0	0
2.7.1.59	-0.157424	0.0898404	0.09775	0.186722
2.7.1.6	-0.131548	0.0667862	0.06539	0.140834
2.7.1.60	0.720987	0.327295	0.04169	0.101457
2.7.1.63	-0.0863097	0.0579978	0.15503	0.26685
2.7.1.66	0.646219	0.711438	0.3764	0.510257
2.7.1.71	0.0095476	0.0773736	0.90324	0.950615
2.7.1.74	-0.492998	0.34512	0.17127	0.284652
2.7.1.8	4.01538	0.82658	0.00015	0.00146847
2.7.1.83	-0.183829	0.105408	0.09922	0.18858
2.7.1.85	0.418197	0.827744	0.61989	0.728561
2.7.1.89	0.320046	0.440592	0.47748	0.606913
2.7.1.90	-0.000789461	0.0333897	0.98141	0.997622
2.7.1.92	-0.137563	0.0709108	0.06916	0.146391
2.7.1.95	0.203742	0.394654	0.61233	0.723129
2.7.10.-	0.661635	0.630342	0.30858	0.443069
2.7.10.2	1.076	0.670341	0.12687	0.227232
2.7.11.-	1.28991	0.422617	0.00721	0.0279793
2.7.11.1	-0.22161	0.0998708	0.04039	0.098712
2.7.11.32	-0.0327889	0.0888434	0.71664	0.802909
2.7.11.33	1.3312	0.32769	0.00081	0.00574333
2.7.11.5	1.42278	0.342954	0.00067	0.00501917
2.7.13.3	0.454018	0.139984	0.00478	0.0208505
2.7.14.1	-0.961971	0.776893	0.23246	0.360512
2.7.2.1	-0.135013	0.408729	0.74519	0.823053
2.7.2.11	-0.068348	0.0343023	0.06262	0.136792
2.7.2.15	0.586666	0.346774	0.10894	0.202541
2.7.2.2	-0.204105	0.0849215	0.02793	0.074842
2.7.2.3	-0.0221081	0.0532465	0.68319	0.779561
2.7.2.4	-0.11658	0.0555344	0.05104	0.116634
2.7.2.7	-0.598283	0.474885	0.22475	0.35013
2.7.2.8	-0.117508	0.0476945	0.02471	0.0680117
2.7.3.9	0.0125588	0.0190169	0.51785	0.641449
2.7.4.-	-0.171479	0.0810603	0.04946	0.114389
2.7.4.1	-0.0651866	0.0463231	0.17738	0.292185
2.7.4.16	-0.0696426	0.0243022	0.01071	0.0372043
2.7.4.2	0.314229	0.540657	0.56873	0.681448
2.7.4.22	-0.0518873	0.0359161	0.16673	0.279723
2.7.4.25	-0.127173	0.0440525	0.01024	0.0359689
2.7.4.27	-0.46812	0.5471	0.4041	0.539322
2.7.4.3	-0.0653894	0.0430089	0.1468	0.255491
2.7.4.6	-0.0486647	0.0581297	0.41411	0.549278
2.7.4.8	-0.0574909	0.0306627	0.07809	0.160177
2.7.4.9	-0.0474902	0.0290547	0.12053	0.220226
2.7.6.1	-0.0473215	0.0459714	0.31773	0.451318
2.7.6.2	-0.268297	0.727124	0.7167	0.802909
2.7.6.3	1.43899	0.450109	0.00528	0.0225184
2.7.6.5	0.992432	0.542863	0.08513	0.170359
2.7.7.-	0.19062	0.0638789	0.00833	0.0313068
2.7.7.12	-0.0476692	0.278653	0.86619	0.919481
2.7.7.13	-0.11676	0.0969724	0.24507	0.373261
2.7.7.18	-0.0870865	0.0395987	0.04199	0.101756
2.7.7.19	1.02676	0.30352	0.00354	0.0171815
2.7.7.23	-0.0969429	0.0725468	0.19907	0.319365
2.7.7.24	0.592061	0.331572	0.09201	0.179492
2.7.7.27	-0.168006	0.0641072	0.0179	0.053825
2.7.7.3	0.0855316	0.0608706	0.17799	0.292352
2.7.7.33	4.81144	0.585916	0	0
2.7.7.38	0.917548	0.252995	0.00208	0.0117119
2.7.7.39	1.52119	0.517757	0.00919	0.0335858
2.7.7.4	1.13811	0.250884	0.00029	0.0025364
2.7.7.40	0.678013	0.358538	0.07578	0.156557
2.7.7.41	-0.00994074	0.032904	0.76623	0.840574
2.7.7.42	0.766855	0.39273	0.06753	0.143647
2.7.7.43	0.396634	0.897957	0.66427	0.765065
2.7.7.53	-0.214495	0.0793057	0.01503	0.0472567
2.7.7.56	-0.0598071	0.0371643	0.12597	0.226287
2.7.7.59	-0.496597	0.26869	0.08204	0.166132
2.7.7.6	-0.109686	0.0340966	0.00506	0.0216875
2.7.7.60	-0.0740458	0.0400728	0.08211	0.166132
2.7.7.65	2.79073	0.76114	0.00191	0.0110806
2.7.7.66	4.68365	1.45603	0.00506	0.0216875
2.7.7.7	-0.00839256	0.0208535	0.69237	0.785355
2.7.7.70	0.83972	0.249333	0.00365	0.0173247
2.7.7.72	-0.0737025	0.072864	0.32596	0.460352
2.7.7.75	-0.221096	0.155444	0.17301	0.286505
2.7.7.77	-0.0250251	0.0613458	0.68841	0.782408
2.7.7.8	-0.069575	0.0338506	0.05554	0.125092
2.7.7.80	0.900248	0.311884	0.01025	0.0359689
2.7.7.82	0.947292	0.441043	0.04644	0.109312
2.7.7.85	-0.187882	0.0758701	0.02408	0.0669191
2.7.7.87	-0.137703	0.0688326	0.06167	0.135016
2.7.7.9	0.38521	0.349698	0.28601	0.417977
2.7.7.90	-0.575604	0.32338	0.09296	0.179764
2.7.7.99	1.9618	0.395296	0.00012	0.00121624
2.7.8.-	0.096811	0.0478522	0.05908	0.130705
2.7.8.12	0.711806	0.224615	0.00561	0.0236333
2.7.8.13	-0.0246738	0.0604263	0.68813	0.782408
2.7.8.20	0.941026	0.437904	0.04634	0.109312
2.7.8.24	0.323976	0.25567	0.22218	0.347383
2.7.8.26	-0.072874	0.034974	0.0526	0.119564
2.7.8.28	1.78022	0.300095	2e-05	0.000259098
2.7.8.31	1.99226	0.458999	0.00044	0.00352614
2.7.8.33	0.649526	0.401707	0.1243	0.224261
2.7.8.35	-0.107765	0.135977	0.43898	0.571703
2.7.8.36	-1.75262	0.617381	0.01134	0.0383973
2.7.8.37	0.234475	0.344259	0.50498	0.631867
2.7.8.40	1.292	0.72652	0.09324	0.179902
2.7.8.41	-0.120006	0.059924	0.06143	0.134661
2.7.8.44	0.800229	0.263843	0.00751	0.028819
2.7.8.5	-0.0461586	0.0590978	0.44551	0.578458
2.7.8.7	-0.134867	0.0620181	0.04407	0.105462
2.7.8.8	-0.490314	1.15587	0.67674	0.774744
2.7.9.1	-0.188695	0.0757274	0.02334	0.06539
2.7.9.2	0.969085	0.323514	0.00813	0.0306521
2.7.9.3	-0.567913	0.314048	0.08827	0.174214
2.8.1.-	0.745164	0.401866	0.08113	0.165038
2.8.1.1	0.501611	0.498249	0.32817	0.462451
2.8.1.10	-0.0376257	0.0316742	0.25121	0.37977
2.8.1.12	-0.0823012	0.0536538	0.14345	0.251183
2.8.1.13	-0.0678791	0.0295587	0.03463	0.0880051
2.8.1.2	1.51975	0.356039	0.00052	0.00407255
2.8.1.4	-0.706813	0.393089	0.08994	0.176299
2.8.1.6	-0.138868	0.0586495	0.03002	0.0790894
2.8.1.7	-0.151608	0.062857	0.02745	0.0737853
2.8.1.8	-0.0489683	0.0894439	0.59117	0.703929
2.8.2.-	52.6388	0.117366	0	0
2.8.3.-	-0.0281795	0.0417458	0.50874	0.635648
2.8.3.12	0.523471	0.200044	0.01804	0.0541514
2.8.3.16	-0.500731	0.395944	0.22306	0.348171
2.8.3.18	-0.0436479	0.0424781	0.31857	0.451395
2.8.3.19	-0.159843	0.0613867	0.01853	0.0552374
2.8.3.22	-49.729	454982	0.99991	0.99998
2.8.3.5	1.0068	0.345057	0.00959	0.0342813
2.8.3.6	4.471	0.960004	0.00023	0.00206401
2.8.3.8	-0.937711	0.354072	0.0169	0.0516289
2.8.4.2	-0.358785	0.283764	0.22316	0.348171
2.8.4.3	-0.0442916	0.0669845	0.51733	0.641291
2.8.4.4	0.0102468	0.04915	0.83733	0.898891
2.8.4.5	-1.18383	0.444461	0.01637	0.0502772
2.9.1.1	-0.659682	0.296633	0.04	0.0979956
3.-.-.-	-0.0267198	0.0367974	0.47764	0.606913
3.1.-.-	-0.0432433	0.038586	0.278	0.409047
3.1.1.-	0.966162	0.311037	0.00642	0.0258853
3.1.1.1	0.140282	0.0966379	0.16481	0.277042
3.1.1.102	54.2429	1.70552e+06	0.99997	0.99998
3.1.1.103	1.07218	0.365608	0.0093	0.0337345
3.1.1.106	-0.0361569	0.0325364	0.28192	0.413755
3.1.1.11	6.23597	1.58571	0.00107	0.00717358
3.1.1.15	4.216	0.413003	0	0
3.1.1.17	54.3883	1.71706e+06	0.99998	0.99998
3.1.1.2	1.76077	0.369966	0.00018	0.00170407
3.1.1.23	0.30119	0.15199	0.06393	0.138577
3.1.1.24	2.72782	0.870887	0.00607	0.0250206
3.1.1.25	-0.112209	0.0831818	0.19505	0.314085
3.1.1.29	-0.0360676	0.0509535	0.48863	0.617299
3.1.1.3	0.423525	0.188842	0.03853	0.0953839
3.1.1.31	0.112994	0.0890919	0.22179	0.347088
3.1.1.32	3.95346	0.718564	4e-05	0.000465676
3.1.1.41	-0.271239	0.101144	0.01576	0.0490153
3.1.1.45	52.2748	0.117442	0	0
3.1.1.5	49.849	0.089906	0	0
3.1.1.57	1.50109	0.389892	0.00128	0.00813815
3.1.1.61	4.30266	0.835499	8e-05	0.0008615
3.1.1.72	-0.118438	0.415111	0.77885	0.848804
3.1.1.83	-0.786673	0.357902	0.04209	0.101855
3.1.1.84	6.13641	1.58578	0.00123	0.00784922
3.1.1.85	4.30758	0.860954	0.00011	0.00112815
3.1.1.96	-0.101862	0.0701382	0.16462	0.276992
3.1.1.99	-0.656447	0.223548	0.00922	0.0335858
3.1.11.-	1.79622	0.446377	0.00088	0.00613862
3.1.11.1	5.46124	1.55163	0.00263	0.0137318
3.1.11.2	0.0563563	0.0418372	0.19565	0.314757
3.1.11.5	-0.0568893	0.0380386	0.1531	0.26432
3.1.11.6	-0.0470977	0.0191417	0.02488	0.0682615
3.1.13.-	1.15702	0.305149	0.00146	0.00895224
3.1.13.1	0.206126	0.25855	0.43631	0.569086
3.1.13.5	-0.105329	0.036924	0.01101	0.0378647
3.1.2.-	0.160746	0.0591931	0.01469	0.0463569
3.1.2.12	1.7185	0.416894	0.00071	0.00516173
3.1.2.2	2.06734	0.362234	3e-05	0.000361469
3.1.2.28	0.879174	0.782459	0.2768	0.407629
3.1.2.30	-0.110055	0.0662065	0.11478	0.212423
3.1.2.6	0.0737564	0.0752012	0.34045	0.474976
3.1.21.-	-1.74167	0.883166	0.0651	0.140385
3.1.21.2	-0.198723	0.0857469	0.0332	0.0858913
3.1.21.3	-0.059433	0.326383	0.85766	0.914426
3.1.21.4	-0.898574	0.437963	0.05593	0.125806
3.1.21.7	52.687	0.117337	0	0
3.1.22.-	-0.380276	0.573692	0.51631	0.640924
3.1.22.4	-0.0387443	0.05782	0.5118	0.637273
3.1.25.-	5.86888	1.65092	0.00244	0.0130969
3.1.26.-	0.711514	0.770546	0.36873	0.503258
3.1.26.11	-0.995421	0.351003	0.01141	0.0383973
3.1.26.12	-0.0684311	0.0832881	0.42267	0.556774
3.1.26.3	-0.115285	0.0506357	0.03602	0.0906021
3.1.26.4	-0.0454961	0.0377998	0.24523	0.373261
3.1.26.5	-0.0394998	0.048656	0.42812	0.562234
3.1.26.8	-0.0358976	0.662774	0.95744	0.982233
3.1.27.-	-1.42931	0.452856	0.00577	0.0241891
3.1.27.3	-0.255765	0.261443	0.34165	0.47588
3.1.3.-	-0.0680062	0.0439812	0.14046	0.2467
3.1.3.1	1.60134	0.639626	0.02278	0.0643442
3.1.3.10	-2.46321	1.0747	0.03494	0.0885318
3.1.3.101	-1.11892	0.639047	0.09798	0.186747
3.1.3.104	-0.101972	0.0504073	0.0591	0.130705
3.1.3.105	1.33624	0.314433	0.00054	0.00421005
3.1.3.11	0.319898	0.371568	0.40125	0.536349
3.1.3.12	1.42768	0.391396	0.00199	0.0113161
3.1.3.15	-0.169981	0.0665214	0.02049	0.0596356
3.1.3.16	-0.196192	0.059957	0.00449	0.0198366
3.1.3.18	-0.0584133	0.0617484	0.35741	0.490691
3.1.3.2	0.211371	0.216756	0.34316	0.477076
3.1.3.21	-0.113887	0.0705843	0.12505	0.225378
3.1.3.22	-0.233198	0.150022	0.1385	0.243506
3.1.3.23	-0.142374	0.115881	0.23595	0.363308
3.1.3.25	1.1592	0.327449	0.00252	0.0133599
3.1.3.27	0.674857	0.215447	0.00607	0.0250206
3.1.3.3	-0.0817616	0.0559489	0.16215	0.274714
3.1.3.45	0.904163	0.286402	0.00576	0.0241891
3.1.3.48	-0.101051	0.0495652	0.05734	0.128064
3.1.3.5	0.63997	0.405109	0.13259	0.235034
3.1.3.6	-0.342439	0.320904	0.30084	0.433401
3.1.3.68	0.474698	0.740933	0.53027	0.65184
3.1.3.7	-0.0528734	0.0488403	0.29411	0.426947
3.1.3.70	-0.45133	0.452154	0.33219	0.466474
3.1.3.74	-0.391577	0.433806	0.37932	0.513812
3.1.3.77	52.5072	0.117366	0	0
3.1.3.82	0.727782	0.233592	0.00629	0.0256617
3.1.3.85	-0.145379	0.456081	0.75379	0.829891
3.1.3.87	-2.00766	0.26103	0	0
3.1.3.89	-0.0353379	0.406859	0.9318	0.968982
3.1.3.90	1.35534	0.421291	0.00506	0.0216875
3.1.3.97	-0.133516	0.0665094	0.06087	0.133774
3.1.30.-	2.37145	0.486905	0.00014	0.00139434
3.1.31.1	-0.0629394	0.358159	0.86258	0.916685
3.1.4.-	3.61672	0.823676	0.0004	0.0032819
3.1.4.12	1.04189	0.338956	0.00688	0.0271886
3.1.4.16	-0.0396347	0.32468	0.90427	0.950615
3.1.4.3	4.99228	1.23691	0.00086	0.0060235
3.1.4.4	0.0431584	0.394817	0.91423	0.959914
3.1.4.46	-0.0315903	0.0578693	0.59223	0.704218
3.1.4.52	1.54814	1.74167	0.38647	0.521856
3.1.4.53	0.053974	0.0786818	0.50198	0.629484
3.1.4.57	-0.419549	0.339349	0.23314	0.360716
3.1.4.58	1.07641	0.363755	0.00879	0.0325703
3.1.4.59	-0.134178	0.765487	0.86293	0.916685
3.1.5.1	-0.0791723	0.26643	0.76994	0.842651
3.1.6.-	-1.4317	0.502573	0.0111	0.0380982
3.1.6.1	-1.43031	0.580462	0.02469	0.0680117
3.1.6.6	-1.29503	0.291926	0.00036	0.00302576
3.11.1.1	-0.257321	0.346314	0.46761	0.597609
3.13.1.5	0.559171	0.348657	0.12718	0.227551
3.2.-.-	-0.047363	0.0286876	0.11709	0.215311
3.2.1.-	0.130215	0.0546114	0.02903	0.0770593
3.2.1.1	-0.0492184	0.0781236	0.53707	0.657308
3.2.1.10	0.652653	0.210099	0.00642	0.0258853
3.2.1.122	0.292551	0.227281	0.21528	0.338747
3.2.1.131	54.4115	1.7415e+06	0.99998	0.99998
3.2.1.135	-0.0950554	0.086862	0.28908	0.421698
3.2.1.136	53.1939	0.116879	0	0
3.2.1.14	-2.43815	0.278296	0	0
3.2.1.141	-0.20352	0.326323	0.54112	0.65991
3.2.1.15	6.95833	1.68057	0.00068	0.00505017
3.2.1.151	52.6542	0.11994	0	0
3.2.1.165	2.61606	0.948415	0.01343	0.0434144
3.2.1.169	0.143124	0.162447	0.39058	0.526027
3.2.1.17	-0.962536	0.324687	0.00869	0.0325207
3.2.1.177	0.863993	1.08164	0.43544	0.568381
3.2.1.18	0.0182292	0.130331	0.89041	0.939483
3.2.1.196	1.04738	0.391039	0.01587	0.0491799
3.2.1.21	0.457873	0.186714	0.0253	0.0690836
3.2.1.22	2.59121	0.747226	0.00294	0.014987
3.2.1.23	0.11779	0.0551902	0.04768	0.111318
3.2.1.26	0.241492	0.719715	0.74132	0.819304
3.2.1.28	3.81228	1.16366	0.00445	0.0197612
3.2.1.3	2.32082	0.842628	0.01355	0.0436386
3.2.1.31	-0.135763	0.063423	0.0471	0.110286
3.2.1.37	7.22616	1.54635	0.00022	0.00200561
3.2.1.4	3.6685	0.402573	0	0
3.2.1.41	0.11703	0.17571	0.51432	0.639375
3.2.1.52	-0.0809392	0.0542227	0.15384	0.265066
3.2.1.55	1.57057	0.45226	0.00291	0.0148781
3.2.1.64	40.5067	0.10868	0	0
3.2.1.70	-4.78466	2.59435	0.08264	0.166927
3.2.1.73	1.0587	1.09764	0.3483	0.481638
3.2.1.78	52.9998	0.117369	0	0
3.2.1.8	3.00681	0.75987	0.00102	0.00694648
3.2.1.80	0.705492	0.467178	0.14938	0.259457
3.2.1.85	0.22899	0.646075	0.72737	0.809599
3.2.1.86	-0.0847144	0.0789957	0.29853	0.431516
3.2.1.89	54.3968	1.76529e+06	0.99998	0.99998
3.2.1.91	54.5662	2.01622e+06	0.99998	0.99998
3.2.1.93	-0.98776	0.770131	0.21685	0.339975
3.2.1.96	-0.122522	0.103391	0.2523	0.380659
3.2.1.97	0.470798	0.320166	0.1597	0.271589
3.2.1.98	-2.24083	0.406096	4e-05	0.000465676
3.2.2.-	-0.0679866	0.028106	0.02707	0.0732748
3.2.2.19	2.58027	0.819214	0.00585	0.0243467
3.2.2.20	0.481683	0.215337	0.03898	0.0962214
3.2.2.21	-1.43065	0.12303	0	0
3.2.2.23	0.0853619	0.0370951	0.03431	0.0875795
3.2.2.24	0.0460793	0.352475	0.89752	0.945827
3.2.2.27	-0.0228209	0.0239404	0.35383	0.48694
3.2.2.28	-0.118482	0.223097	0.60223	0.713647
3.2.2.30	-1.33073	0.5893	0.03737	0.0933167
3.2.2.31	0.00328805	0.0780556	0.96689	0.987523
3.2.2.4	-0.645664	0.677765	0.35412	0.48695
3.2.2.8	1.99302	0.730476	0.0143	0.0454072
3.2.2.9	-0.110314	0.0676323	0.12126	0.221091
3.3.1.1	0.784466	0.274461	0.01088	0.0376431
3.3.2.1	3.31575	0.605972	4e-05	0.000465676
3.3.2.10	0.558549	0.343056	0.12188	0.221518
3.4.-.-	1.78109	0.540415	0.00427	0.0193103
3.4.11.-	-0.206182	0.077118	0.01603	0.0495285
3.4.11.1	-0.017628	0.0359353	0.63002	0.738452
3.4.11.10	0.772646	0.290213	0.01641	0.0503104
3.4.11.18	-0.163275	0.0473997	0.00309	0.0156131
3.4.11.19	3.56197	0.578826	1e-05	0.000138952
3.4.11.2	-0.183554	0.0811357	0.03707	0.0927019
3.4.11.4	-0.538619	0.770001	0.4937	0.621817
3.4.11.5	-0.107234	0.0565889	0.07523	0.155795
3.4.11.7	0.348588	0.769713	0.65636	0.761042
3.4.11.9	-0.132492	0.0867302	0.145	0.25364
3.4.13.-	-0.0575203	0.626475	0.92792	0.967215
3.4.13.18	-1.64839	0.531694	0.0065	0.0260453
3.4.13.21	-0.250661	0.211144	0.25149	0.37977
3.4.13.22	1.20865	0.42116	0.01062	0.0370358
3.4.13.9	1.10354	0.263336	0.00061	0.00465058
3.4.14.-	0.5469	0.247471	0.04111	0.100187
3.4.14.11	0.354379	0.788585	0.65883	0.763226
3.4.14.12	1.91469	0.912466	0.05112	0.116662
3.4.14.5	2.28252	0.81262	0.01208	0.039797
3.4.15.5	0.92192	0.341369	0.01515	0.0475473
3.4.15.6	0.864019	0.289597	0.00834	0.0313068
3.4.16.-	-0.0553173	0.286599	0.84924	0.907717
3.4.16.4	0.0165268	0.0573631	0.77675	0.847051
3.4.17.19	0.612691	1.49045	0.68615	0.781962
3.4.19.13	1.03532	0.288133	0.00224	0.0124501
3.4.19.3	-0.327127	0.61981	0.60447	0.715809
3.4.19.5	0.179549	0.109154	0.11835	0.217164
3.4.21.-	-0.0316107	0.0553943	0.5757	0.686933
3.4.21.102	2.53066	0.890184	0.01124	0.0382662
3.4.21.105	-0.0681495	0.464106	0.88499	0.935483
3.4.21.107	2.19043	0.649959	0.00364	0.0173247
3.4.21.26	-0.10397	0.738753	0.88973	0.939341
3.4.21.50	6.11983	0.873462	0	0
3.4.21.53	0.449903	0.364247	0.23357	0.360934
3.4.21.83	-0.699983	0.375828	0.07991	0.162931
3.4.21.88	0.0210671	0.0337405	0.54066	0.65991
3.4.21.89	0.413164	0.449161	0.37052	0.503872
3.4.21.92	-0.116968	0.0399271	0.00936	0.0337766
3.4.22.-	0.529059	0.267984	0.06483	0.139978
3.4.22.40	-0.311646	0.472994	0.5188	0.641703
3.4.22.48	0.120978	0.0782765	0.14063	0.246747
3.4.22.70	-0.25998	0.658088	0.69772	0.789774
3.4.23.36	-0.0136758	0.0316844	0.67144	0.770747
3.4.24.-	0.0551712	0.0562193	0.34018	0.474976
3.4.24.13	-0.210572	0.443936	0.6413	0.750101
3.4.24.55	-1.4611	0.316458	0.00025	0.00222036
3.4.24.70	0.926327	0.226774	0.00077	0.00548227
3.4.24.75	0.25121	2.36231	0.91656	0.961774
3.4.25.1	-0.196745	0.0722415	0.01445	0.0457672
3.4.25.2	1.16607	0.303308	0.0013	0.00823493
3.5.-.-	-0.801461	0.372956	0.04634	0.109312
3.5.1.-	0.583144	0.392041	0.15521	0.266893
3.5.1.1	-0.29239	0.194448	0.15101	0.261761
3.5.1.10	-0.0294529	0.0726906	0.6904	0.783636
3.5.1.100	3.55745	0.359859	0	0
3.5.1.101	4.55953	1.21705	0.00161	0.00966561
3.5.1.103	0.438094	0.261943	0.11273	0.209078
3.5.1.104	0.431813	0.678316	0.53287	0.653942
3.5.1.108	1.42872	0.490115	0.00965	0.0344243
3.5.1.11	46.535	0.120293	0	0
3.5.1.110	1.21812	0.320638	0.00143	0.00886291
3.5.1.111	0.319298	0.460004	0.49698	0.624641
3.5.1.115	-0.11715	0.265199	0.66424	0.765065
3.5.1.124	0.243927	0.327479	0.46653	0.596757
3.5.1.125	0.579701	0.325304	0.09261	0.179549
3.5.1.126	53.9666	1.51436e+06	0.99997	0.99998
3.5.1.128	-0.220878	0.255908	0.40009	0.53579
3.5.1.13	-42.6358	0.101651	0	0
3.5.1.131	4.44791	1.35449	0.00438	0.0196019
3.5.1.16	-0.227378	0.103369	0.04195	0.101756
3.5.1.18	-0.142516	0.0457498	0.0063	0.0256617
3.5.1.19	-0.136669	0.0761871	0.09064	0.177469
3.5.1.2	-0.431253	0.327364	0.2052	0.32737
3.5.1.23	-1.02557	0.229137	0.00033	0.0028148
3.5.1.25	-0.055707	0.0539137	0.31596	0.449574
3.5.1.26	2.53882	0.818934	0.0065	0.0260453
3.5.1.28	0.64239	0.292952	0.04252	0.102393
3.5.1.29	1.24542	0.363839	0.00324	0.0162283
3.5.1.3	1.45693	0.43766	0.00397	0.0181923
3.5.1.32	-1.45178	0.476347	0.00727	0.0281488
3.5.1.4	-0.331008	0.309018	0.29907	0.431573
3.5.1.42	1.09199	0.325407	0.00375	0.0174628
3.5.1.44	3.71806	0.255326	0	0
3.5.1.47	0.601254	0.763098	0.4416	0.57468
3.5.1.49	-1.07126	0.604787	0.09444	0.182014
3.5.1.5	-0.0165402	0.256709	0.94938	0.977169
3.5.1.54	0.392628	0.186755	0.05073	0.116544
3.5.1.59	-0.612738	0.587826	0.31183	0.446619
3.5.1.77	1.71507	0.680437	0.022	0.0626545
3.5.1.87	0.00161069	0.0375814	0.96631	0.987516
3.5.1.88	0.0755921	0.0613905	0.23496	0.362601
3.5.1.9	-1.7547	1.238	0.17444	0.287893
3.5.1.91	1.72922	0.484241	0.00235	0.012773
3.5.1.94	3.37329	1.0007	0.00363	0.0173247
3.5.1.96	46.672	0.0901335	0	0
3.5.2.-	-0.060264	0.398879	0.88169	0.93314
3.5.2.12	0.344338	0.250798	0.1876	0.304651
3.5.2.17	2.78213	0.638113	0.00043	0.0034621
3.5.2.19	0.705323	0.370781	0.07422	0.15482
3.5.2.20	0.176456	0.346044	0.61666	0.726404
3.5.2.3	-0.0936577	0.053111	0.09579	0.183723
3.5.2.5	0.823042	0.387737	0.04877	0.113555
3.5.2.6	1.93241	0.421596	0.00026	0.00229733
3.5.2.7	-0.0325842	0.03148	0.31513	0.449106
3.5.2.9	-0.127579	0.0596789	0.04736	0.110721
3.5.3.1	1.18764	0.406062	0.00945	0.0339216
3.5.3.11	0.344919	0.237923	0.16534	0.277662
3.5.3.12	0.970375	0.404626	0.02823	0.0754113
3.5.3.23	2.74955	0.280239	0	0
3.5.3.3	1.05928	0.358511	0.00887	0.0327259
3.5.3.4	-0.373548	0.131442	0.01126	0.0382662
3.5.3.6	-0.147586	0.0588146	0.02251	0.0640012
3.5.3.7	-0.402043	0.212904	0.07616	0.156966
3.5.3.8	-0.47626	0.61224	0.44732	0.579934
3.5.3.9	2.19412	0.369122	2e-05	0.000259098
3.5.4.-	-0.750302	0.39537	0.07485	0.155194
3.5.4.10	-1.36401	0.401674	0.00344	0.0168384
3.5.4.13	1.5462	0.506478	0.0072	0.0279793
3.5.4.16	0.00649987	0.0644946	0.9209	0.963312
3.5.4.19	0.0666939	0.0306278	0.04381	0.105132
3.5.4.2	0.918986	0.360494	0.02074	0.06016
3.5.4.25	1.7485	0.412459	0.00055	0.00424955
3.5.4.28	1.05868	0.544547	0.06862	0.145427
3.5.4.3	-0.268905	0.696141	0.70408	0.793549
3.5.4.30	-0.142718	0.351047	0.68941	0.783028
3.5.4.31	3.41207	0.668823	9e-05	0.000945549
3.5.4.32	-0.057739	0.0653355	0.38917	0.524679
3.5.4.33	0.0328063	0.0703009	0.64667	0.753355
3.5.4.4	0.0463649	0.0340521	0.1911	0.308879
3.5.4.40	0.720125	0.333888	0.04563	0.108144
3.5.4.5	-0.178136	0.0924031	0.07075	0.149025
3.5.4.9	0.015593	1.20975	0.98987	0.99998
3.5.99.-	0.280616	0.663433	0.67762	0.774744
3.5.99.10	0.298226	0.231201	0.21436	0.337916
3.5.99.2	-0.0943049	0.591163	0.87514	0.926777
3.5.99.5	-0.799493	0.493114	0.12335	0.223014
3.5.99.6	-0.126258	0.0549157	0.03445	0.0877279
3.6.-.-	-0.0521093	0.0744197	0.49327	0.621729
3.6.1.-	0.199386	0.0768622	0.01891	0.0561757
3.6.1.1	-0.142046	0.0717311	0.0641	0.138618
3.6.1.11	-0.0405078	0.0531924	0.45677	0.588642
3.6.1.12	-0.152099	0.215654	0.49018	0.61874
3.6.1.13	0.101718	0.190738	0.60074	0.712371
3.6.1.22	-0.211932	0.0717728	0.00891	0.0328033
3.6.1.23	0.030708	0.0826575	0.71485	0.802694
3.6.1.25	1.97024	0.705464	0.01249	0.0409131
3.6.1.26	51.6887	0.120884	0	0
3.6.1.27	0.0677376	0.0975978	0.49703	0.624641
3.6.1.31	-0.159707	0.0661936	0.02741	0.0737853
3.6.1.40	0.759254	0.369095	0.05536	0.12485
3.6.1.41	1.80949	0.462513	0.00112	0.0073097
3.6.1.54	1.41421	0.457956	0.00667	0.0265414
3.6.1.55	-0.0871475	0.0456287	0.07316	0.152979
3.6.1.65	-0.513984	0.399223	0.21519	0.338747
3.6.1.66	-0.010201	0.0562225	0.85817	0.914426
3.6.1.67	2.32323	0.377568	1e-05	0.000138952
3.6.1.7	0.583836	0.332069	0.09671	0.185146
3.6.1.8	-0.0453099	0.0281643	0.12608	0.226287
3.6.1.9	0.0428706	0.0736184	0.56798	0.681023
3.6.3.-	-0.0658128	0.0258921	0.02106	0.0607812
3.6.3.3	-1.67206	0.71509	0.03185	0.083022
3.6.4.-	-0.109944	0.0322465	0.00334	0.0165845
3.6.4.12	-0.0694867	0.0329378	0.05002	0.115374
3.6.4.13	-0.0128407	0.0465355	0.78592	0.854886
3.6.5.-	-0.0904399	0.0428045	0.04971	0.114813
3.7.1.12	-0.311621	0.404232	0.45135	0.582966
3.7.1.14	3.81199	0.775441	0.00013	0.00130988
3.7.1.20	0.104191	0.445401	0.81784	0.882366
3.7.1.22	-0.124079	0.0614174	0.0594	0.131045
3.7.1.3	5.1886	1.11503	0.00023	0.00206401
3.8.1.-	-0.764051	0.399029	0.0725	0.151783
3.8.1.2	0.358709	0.464351	0.45043	0.582651
3.8.1.3	-0.120983	0.275175	0.66572	0.765711
3.8.1.5	-0.0779842	0.708115	0.9136	0.959837
3.9.1.-	1.41082	0.755787	0.07929	0.162031
3.9.1.2	-0.291538	0.406602	0.4831	0.611595
4.-.-.-	0.0376026	0.057409	0.52124	0.643797
4.1.-.-	-0.259495	0.313742	0.41964	0.553629
4.1.1.-	-0.237812	0.53477	0.66215	0.764156
4.1.1.101	0.175053	0.373591	0.64533	0.752812
4.1.1.105	-1.44142	0.330666	0.00043	0.0034621
4.1.1.11	0.300993	0.195927	0.14288	0.25044
4.1.1.114	52.9658	0.117322	0	0
4.1.1.117	53.8741	1.45491e+06	0.99997	0.99998
4.1.1.15	-1.07825	0.965441	0.2796	0.41105
4.1.1.17	-0.653241	0.568405	0.26637	0.396335
4.1.1.19	1.18194	0.500669	0.03045	0.0799777
4.1.1.20	0.0591237	0.0175569	0.00366	0.0173247
4.1.1.22	0.277486	0.444985	0.54118	0.65991
4.1.1.23	-0.0533875	0.0360121	0.15651	0.268325
4.1.1.31	1.81977	0.290946	1e-05	0.000138952
4.1.1.32	0.050767	0.499159	0.92018	0.963312
4.1.1.37	-0.178301	0.122629	0.16416	0.276759
4.1.1.38	-0.055132	0.0783633	0.49124	0.619624
4.1.1.39	1.00075	0.222248	0.00031	0.00267065
4.1.1.4	-0.715687	0.936774	0.45535	0.58769
4.1.1.48	-0.0380628	0.02748	0.18393	0.299538
4.1.1.49	-0.815344	0.425225	0.07214	0.151397
4.1.1.5	0.256948	0.551556	0.64723	0.753498
4.1.1.50	3.17901	0.441737	0	0
4.1.1.65	0.234305	0.242324	0.34714	0.480419
4.1.1.74	-0.667878	0.701961	0.35471	0.487373
4.1.1.75	-0.534318	0.328796	0.12254	0.222015
4.1.1.81	2.6505	0.00368455	0	0
4.1.1.85	-0.128927	0.072344	0.09259	0.179549
4.1.1.86	-0.20857	0.323312	0.52747	0.650192
4.1.1.96	-0.0869346	0.269476	0.75093	0.827801
4.1.1.98	0.649231	0.205883	0.0058	0.0242558
4.1.2.-	0.430234	0.269826	0.12925	0.23006
4.1.2.13	-0.00603417	0.0830203	0.94291	0.973273
4.1.2.17	0.011086	0.148913	0.94152	0.973273
4.1.2.20	4.7652	0.455713	0	0
4.1.2.21	51.0726	0.120906	0	0
4.1.2.22	-0.0362892	0.19048	0.85116	0.908642
4.1.2.25	-0.0213477	0.0262889	0.42799	0.562234
4.1.2.27	-2.02625	0.619553	0.00451	0.019874
4.1.2.28	1.39092	0.852176	0.12102	0.220887
4.1.2.29	-0.27369	0.405893	0.50919	0.63575
4.1.2.4	-0.122399	0.058511	0.05176	0.11781
4.1.2.40	0.635631	0.532939	0.24937	0.377893
4.1.2.41	4.14577	0.370713	0	0
4.1.2.42	-2.22993	0.298326	0	0
4.1.2.43	0.388397	0.340514	0.26984	0.399772
4.1.2.48	0.443162	0.326125	0.19194	0.309946
4.1.2.50	0.94861	0.341773	0.01295	0.0422592
4.1.2.51	-0.862747	0.422257	0.05685	0.127399
4.1.2.52	-0.193569	0.831676	0.81874	0.882784
4.1.2.9	-0.924991	0.381054	0.0266	0.0722899
4.1.3.-	-0.0306334	0.29919	0.91965	0.963312
4.1.3.1	0.476566	0.25037	0.07405	0.154652
4.1.3.17	1.34114	0.357985	0.00161	0.00966561
4.1.3.24	-0.759954	1.13742	0.51302	0.638219
4.1.3.26	52.9267	0.117346	0	0
4.1.3.27	0.808503	0.319859	0.02168	0.0621541
4.1.3.3	-0.00731746	0.709463	0.99189	0.99998
4.1.3.30	3.1059	0.661195	0.00021	0.00193492
4.1.3.36	-0.0166679	0.0360682	0.64985	0.756038
4.1.3.39	-1.80061	0.316761	3e-05	0.000361469
4.1.3.4	1.09923	0.416573	0.01724	0.0523889
4.1.3.40	0.497375	0.179551	0.0131	0.0425874
4.1.3.6	-0.300553	0.32936	0.37425	0.508142
4.1.99.1	-0.0748933	0.0659198	0.27167	0.401447
4.1.99.12	-0.721449	0.366671	0.06565	0.141041
4.1.99.13	5.33127	0.400255	0	0
4.1.99.17	0.712008	0.301788	0.03053	0.0800657
4.1.99.19	-4.35318	0.4272	0	0
4.1.99.22	-0.002487	0.046088	0.95759	0.982233
4.1.99.23	-0.748934	0.442738	0.10897	0.202541
4.1.99.3	0.919482	0.334931	0.0138	0.0440322
4.2.-.-	0.0575571	0.0712035	0.43006	0.563493
4.2.1.-	0.15373	0.3451	0.6616	0.764156
4.2.1.1	1.27722	0.347106	0.00186	0.010827
4.2.1.10	-0.0021671	0.043859	0.96117	0.983491
4.2.1.103	-0.34172	0.392301	0.39585	0.531605
4.2.1.108	-0.877491	0.384458	0.03561	0.0899537
4.2.1.109	3.13586	0.754338	0.00066	0.0050096
4.2.1.11	-0.0564818	0.0392602	0.16841	0.281068
4.2.1.113	-0.0766863	0.0670361	0.2685	0.398129
4.2.1.115	0.0147899	0.195879	0.94069	0.973273
4.2.1.117	4.56455	0.692316	0	0
4.2.1.119	-0.472981	0.346481	0.19002	0.308
4.2.1.12	3.96366	0.313495	0	0
4.2.1.126	-0.066044	0.0767102	0.40124	0.536349
4.2.1.129	-1.59035	0.615038	0.01924	0.0569597
4.2.1.135	1.34434	0.397207	0.00352	0.0171812
4.2.1.136	0.916222	0.616468	0.15552	0.267159
4.2.1.145	2.4943	0.693006	0.00221	0.0123631
4.2.1.148	0.621368	0.32883	0.07598	0.156783
4.2.1.149	-0.0858818	0.0762256	0.27553	0.406106
4.2.1.150	1.13949	0.426751	0.01615	0.049779
4.2.1.153	-0.134876	0.0651321	0.05392	0.122242
4.2.1.155	-0.684086	0.146905	0.00023	0.00206401
4.2.1.163	-0.646704	0.285001	0.03657	0.0918515
4.2.1.167	-0.441586	0.00650331	0	0
4.2.1.17	-0.464621	0.353969	0.20676	0.329311
4.2.1.172	0.446966	0.314308	0.1731	0.286505
4.2.1.19	-0.105323	0.0701807	0.15177	0.262287
4.2.1.2	0.018941	0.0300989	0.53752	0.657308
4.2.1.20	0.00268286	0.0285405	0.92621	0.967188
4.2.1.22	1.02671	0.361148	0.01124	0.0382662
4.2.1.24	-0.0470985	0.0392851	0.24702	0.375322
4.2.1.28	1.99924	0.487013	0.00074	0.00535723
4.2.1.3	0.048931	0.0332614	0.15953	0.271589
4.2.1.32	-0.431385	0.432745	0.33281	0.466964
4.2.1.33	-0.00732113	0.0349808	0.83671	0.898785
4.2.1.40	5.56782	1.5238	0.00197	0.0112394
4.2.1.41	52.9612	0.117356	0	0
4.2.1.42	5.94542	0.460203	0	0
4.2.1.44	-0.147074	0.0749582	0.06634	0.141838
4.2.1.46	0.55453	0.33545	0.11666	0.214749
4.2.1.47	1.55484	0.478768	0.00474	0.0207812
4.2.1.49	-0.0496217	0.0271551	0.08526	0.170421
4.2.1.51	0.0404159	0.473594	0.93299	0.968982
4.2.1.53	-0.0982468	0.079412	0.23284	0.360716
4.2.1.59	1.10401	0.281271	0.00109	0.00722335
4.2.1.6	52.9492	0.117368	0	0
4.2.1.68	1.79254	0.287202	1e-05	0.000138952
4.2.1.7	1.10085	0.388166	0.01141	0.0383973
4.2.1.70	-1.65583	0.383821	0.00047	0.00371472
4.2.1.75	4.45968	1.39142	0.00519	0.0221895
4.2.1.79	-0.433327	0.601029	0.48072	0.609478
4.2.1.8	0.0126472	0.0503006	0.80449	0.872332
4.2.1.80	3.76772	0.392321	0	0
4.2.1.85	2.70168	0.340048	0	0
4.2.1.9	0.634692	0.210837	0.00788	0.029878
4.2.1.96	0.743949	0.333296	0.03935	0.0968572
4.2.2.-	-0.00311885	0.0385733	0.9365	0.970872
4.2.2.1	-0.17731	0.0744208	0.02914	0.0770593
4.2.2.2	47.3626	0.120284	0	0
4.2.3.1	0.0146822	0.0253234	0.56966	0.681782
4.2.3.155	0.950828	0.155601	1e-05	0.000138952
4.2.3.3	-1.14163	0.419366	0.01448	0.0457781
4.2.3.4	0.0279018	0.0393501	0.48789	0.617206
4.2.3.5	-0.0205582	0.0410212	0.62268	0.730843
4.2.99.-	45.6471	0.118023	0	0
4.2.99.18	-0.0437	0.0451153	0.34631	0.479656
4.2.99.20	0.12333	0.0713222	0.10189	0.192496
4.3.1.1	-0.152154	0.117144	0.21133	0.334363
4.3.1.12	-0.231269	0.382988	0.55391	0.668669
4.3.1.15	-0.465311	0.395479	0.25558	0.384122
4.3.1.16	4.35383	1.3416	0.00476	0.0208159
4.3.1.17	-0.117828	0.115722	0.32286	0.456722
4.3.1.18	-1.01675	0.360063	0.0117	0.0389172
4.3.1.19	0.0565878	0.22941	0.80812	0.875492
4.3.1.3	-0.0232744	0.0784371	0.77027	0.842651
4.3.1.7	3.17426	0.398912	0	0
4.3.1.9	-0.687138	0.328189	0.05158	0.117556
4.3.2.1	-0.0543553	0.031609	0.10365	0.194541
4.3.2.10	-0.0138784	0.0725439	0.85055	0.908554
4.3.2.2	0.0428487	0.0546473	0.44377	0.576633
4.3.2.3	0.00276804	0.0453681	0.95206	0.979343
4.3.2.7	1.75395	1.36432	0.21582	0.338747
4.3.3.5	53.2467	0.116889	0	0
4.3.3.6	-0.119025	0.0554875	0.04669	0.10975
4.3.3.7	-0.112891	0.0500523	0.03757	0.093545
4.3.99.3	0.986644	0.32059	0.00682	0.0270757
4.4.-.-	4.03086	0.842765	0.00017	0.00162728
4.4.1.-	0.732852	0.426754	0.10409	0.194961
4.4.1.1	0.266453	0.413641	0.52806	0.650356
4.4.1.11	0.28617	0.227284	0.22501	0.350219
4.4.1.13	0.655909	0.379094	0.10171	0.192367
4.4.1.16	2.28723	0.348144	0	0
4.4.1.21	-0.125059	0.148559	0.41158	0.547185
4.4.1.22	51.819	0.117647	0	0
4.4.1.23	3.12971	0.393008	0	0
4.4.1.37	-0.160068	0.347028	0.65046	0.756237
4.4.1.5	1.06897	0.330874	0.00491	0.0213427
4.6.1.1	-0.766594	0.461789	0.11524	0.213046
4.6.1.12	-0.00473945	0.0472345	0.92125	0.963312
4.6.1.17	0.0353915	0.0463605	0.45569	0.58769
4.99.1.1	-0.142349	0.0903393	0.13352	0.236439
4.99.1.12	-0.142857	0.381626	0.71278	0.801122
4.99.1.2	-0.257476	0.246605	0.31107	0.445902
4.99.1.3	-1.08838	0.488518	0.03968	0.0973912
4.99.1.4	-0.191678	0.0654636	0.00939	0.0337766
5.1.-.-	2.58119	0.843672	0.00709	0.0277638
5.1.1.1	-0.0765226	0.0485866	0.13369	0.236497
5.1.1.12	-0.138137	0.084724	0.1214	0.221112
5.1.1.13	2.02051	0.773567	0.01822	0.0545966
5.1.1.17	53.1868	0.117371	0	0
5.1.1.19	5.64771	0.816369	0	0
5.1.1.20	4.66937	0.854626	4e-05	0.000465676
5.1.1.21	0.2886	0.24145	0.24839	0.377071
5.1.1.23	52.3899	0.119935	0	0
5.1.1.24	0.119562	0.302498	0.69757	0.789774
5.1.1.3	-0.133031	0.0576723	0.03393	0.0872558
5.1.1.7	-0.0927406	0.083632	0.28291	0.414502
5.1.1.8	3.87344	1.09994	0.00262	0.0137318
5.1.2.1	-0.490832	0.336055	0.16237	0.274767
5.1.2.3	-0.526529	0.259414	0.05834	0.129536
5.1.3.-	1.07338	0.351574	0.00719	0.0279793
5.1.3.1	-0.0379395	0.033545	0.27376	0.403843
5.1.3.11	-1.00605	0.529967	0.07477	0.155194
5.1.3.13	0.598664	0.244218	0.02534	0.0690836
5.1.3.14	-0.0677338	0.765874	0.93056	0.968794
5.1.3.15	-0.0219918	0.238118	0.92749	0.967215
5.1.3.2	0.00830066	0.0202082	0.68638	0.781962
5.1.3.20	0.808346	0.253291	0.00535	0.0227046
5.1.3.22	-0.0864182	0.0600844	0.16851	0.281068
5.1.3.23	-0.127204	0.0599904	0.04898	0.113876
5.1.3.24	0.412527	0.320841	0.21576	0.338747
5.1.3.25	0.700363	0.345196	0.05843	0.129569
5.1.3.29	1.8197	0.284446	1e-05	0.000138952
5.1.3.3	0.946948	0.382843	0.02423	0.0671194
5.1.3.4	-0.295053	0.113569	0.01876	0.0558264
5.1.3.7	-0.472217	0.414605	0.27052	0.400091
5.1.3.9	-0.0990419	0.0668454	0.15673	0.268435
5.1.99.-	-0.326455	0.266968	0.23808	0.365608
5.1.99.5	-0.784908	0.3644	0.04588	0.108587
5.1.99.6	-1.82715	1.01108	0.08847	0.174409
5.2.1.4	4.12175	1.29153	0.00535	0.0227046
5.2.1.8	-0.0197155	0.0544221	0.72161	0.806313
5.3.1.-	-1.29819	0.48448	0.01584	0.0491754
5.3.1.1	-0.0470869	0.0311089	0.14849	0.258172
5.3.1.12	0.0192988	0.0519979	0.71511	0.802694
5.3.1.13	0.953598	0.265775	0.00227	0.0124561
5.3.1.16	-0.0234385	0.0388754	0.55452	0.668669
5.3.1.17	5.53309	1.07034	8e-05	0.0008615
5.3.1.23	0.345588	0.333264	0.31427	0.448622
5.3.1.24	1.55685	0.368637	0.00057	0.00436493
5.3.1.25	-0.152285	0.13298	0.26801	0.397922
5.3.1.26	0.630725	0.487622	0.21315	0.336625
5.3.1.27	1.67007	0.458782	0.00202	0.0114489
5.3.1.28	0.755092	0.226083	0.00388	0.0179229
5.3.1.30	-0.152221	0.0628761	0.02696	0.0731529
5.3.1.31	1.21628	0.342876	0.00248	0.0132703
5.3.1.32	1.54747	0.431264	0.00227	0.0124561
5.3.1.34	-0.115389	0.0956714	0.2443	0.372955
5.3.1.35	-0.00639695	0.317311	0.98415	0.999817
5.3.1.5	1.69064	0.345453	0.00014	0.00139434
5.3.1.6	-0.0189072	0.0427857	0.66413	0.765065
5.3.1.8	-0.146305	0.0691063	0.0493	0.114218
5.3.1.9	-0.0206254	0.0867161	0.81484	0.880232
5.3.2.-	0.620162	0.517253	0.24699	0.375322
5.3.2.3	5.31466	0.628302	0	0
5.3.2.6	0.202672	0.467957	0.67039	0.770055
5.3.3.-	2.13724	0.379294	3e-05	0.000361469
5.3.3.14	0.74193	0.34885	0.04838	0.112799
5.3.3.17	-0.79675	0.795129	0.33038	0.46469
5.3.3.18	-0.261321	0.271974	0.35011	0.483753
5.3.3.2	-0.140786	0.0958128	0.15999	0.271589
5.3.3.8	1.31208	0.573893	0.03534	0.0894138
5.4.2.-	0.53263	0.490128	0.29233	0.425409
5.4.2.10	-0.056627	0.0228583	0.02404	0.0669191
5.4.2.11	0.0452246	0.0748968	0.55393	0.668669
5.4.2.12	-0.121802	0.256741	0.64124	0.750101
5.4.2.2	-0.0504998	0.0455298	0.28281	0.414502
5.4.2.6	2.42814	0.358494	0	0
5.4.2.7	0.471111	0.319747	0.15892	0.271108
5.4.2.8	-0.086411	0.0785107	0.2864	0.418193
5.4.3.-	4.87558	1.02442	0.00018	0.00170407
5.4.3.5	-0.12703	0.0746095	0.10686	0.199048
5.4.3.8	-0.0120892	0.0574159	0.83574	0.898303
5.4.4.2	-0.0961512	0.115304	0.41591	0.550817
5.4.4.3	0.569576	0.176321	0.00492	0.0213427
5.4.99.-	-0.127441	0.0399968	0.0054	0.0228604
5.4.99.12	-0.0975172	0.0386641	0.02193	0.0626545
5.4.99.13	1.10102	0.470043	0.03159	0.0827197
5.4.99.15	1.09709	0.328808	0.00391	0.0180132
5.4.99.18	-0.0324467	0.0448744	0.47948	0.608802
5.4.99.19	1.83273	0.411438	0.00035	0.00297069
5.4.99.2	-0.161776	0.0672932	0.0279	0.074842
5.4.99.20	5.82607	1.28516	0.00029	0.0025364
5.4.99.22	0.186399	0.657445	0.7802	0.849737
5.4.99.23	1.07483	0.465077	0.03363	0.0867432
5.4.99.24	1.71221	0.490493	0.0028	0.0144012
5.4.99.25	-0.0448338	0.0358792	0.22838	0.354823
5.4.99.26	3.15379	0.560048	3e-05	0.000361469
5.4.99.27	1.16655	0.354354	0.0043	0.019395
5.4.99.28	0.892457	0.628052	0.1734	0.286726
5.4.99.5	-1.13225	0.399925	0.01152	0.0386167
5.4.99.60	-0.166	0.362007	0.65236	0.757934
5.4.99.61	-0.197733	0.0774669	0.0206	0.0598546
5.4.99.62	-0.143292	0.0617593	0.03303	0.0857089
5.4.99.63	0.698037	0.323155	0.04534	0.107699
5.4.99.9	0.643584	0.351362	0.08458	0.16985
5.5.1.19	1.8638	1.0689	0.09927	0.18858
5.5.1.2	2.09823	0.432482	0.00015	0.00146847
5.5.1.4	0.00557303	0.30236	0.98551	0.99998
5.6.2.1	-0.0815892	0.0510069	0.12811	0.228266
5.6.2.2	-0.0352431	0.0339043	0.31314	0.447994
6.-.-.-	0.867941	0.256941	0.00357	0.017182
6.1.-.-	0.905011	0.298712	0.00756	0.0289464
6.1.1.-	-0.0546655	0.0811737	0.50972	0.635864
6.1.1.1	-0.0583496	0.0453924	0.21587	0.338747
6.1.1.10	-0.0574301	0.0622181	0.3689	0.503258
6.1.1.11	-0.0679849	0.0379799	0.09128	0.178519
6.1.1.12	0.127611	0.304471	0.68037	0.776857
6.1.1.14	-0.015952	0.0709928	0.82489	0.888303
6.1.1.15	-0.0339749	0.0288506	0.25517	0.384122
6.1.1.16	0.0942968	0.124641	0.45968	0.591508
6.1.1.17	-0.0104689	0.0518361	0.84234	0.90261
6.1.1.18	-0.0329907	0.0541333	0.5503	0.66735
6.1.1.19	-0.0271011	0.0326803	0.41844	0.552469
6.1.1.2	-0.15418	0.0623776	0.02431	0.067233
6.1.1.20	-0.0534305	0.0272168	0.0662	0.141838
6.1.1.21	-0.0647821	0.0351458	0.0828	0.167054
6.1.1.22	0.662838	0.563136	0.25539	0.384122
6.1.1.23	-0.17289	0.0574445	0.00789	0.029878
6.1.1.3	-0.0938776	0.0355475	0.01716	0.0522988
6.1.1.4	-0.0726052	0.0721718	0.32852	0.462451
6.1.1.5	-0.0502686	0.0589311	0.40551	0.540366
6.1.1.6	-0.0858788	0.0445947	0.07103	0.149432
6.1.1.7	-0.0769138	0.0256153	0.00801	0.0302659
6.1.1.9	-0.0310756	0.0572412	0.59425	0.706133
6.1.3.1	5.68743	0.388011	0	0
6.2.-.-	-0.587925	0.439413	0.19853	0.318795
6.2.1.-	-0.273802	0.32872	0.41643	0.55095
6.2.1.1	-0.0556841	0.0582161	0.35222	0.485985
6.2.1.14	-0.7106	0.411599	0.10239	0.193229
6.2.1.20	1.91406	0.873011	0.04255	0.102393
6.2.1.25	-0.295366	0.940507	0.7573	0.833223
6.2.1.26	-0.234028	0.117461	0.06264	0.136792
6.2.1.3	-0.13609	0.0627811	0.04467	0.106454
6.2.1.30	-0.467939	0.332692	0.17759	0.292252
6.2.1.33	0.91131	0.42535	0.04692	0.110141
6.2.1.34	-1.14093	0.312343	0.00197	0.0112394
6.2.1.41	-0.19923	0.276058	0.48029	0.609381
6.2.1.44	-0.661658	0.402045	0.11818	0.217083
6.2.1.48	-0.00997916	0.182873	0.95712	0.982233
6.2.1.5	-0.0311909	0.0486178	0.52972	0.65184
6.2.1.54	0.0103798	0.253255	0.96779	0.987857
6.3.1.-	1.97728	0.773859	0.02049	0.0596356
6.3.1.1	-0.332982	0.785636	0.677	0.774744
6.3.1.11	4.63292	0.901566	8e-05	0.0008615
6.3.1.12	-0.822926	0.474596	0.10102	0.191482
6.3.1.13	-0.495983	0.284256	0.09906	0.18858
6.3.1.19	0.168232	0.458012	0.71792	0.803656
6.3.1.2	-0.0837972	0.0398855	0.05087	0.116634
6.3.1.20	-1.18406	0.430293	0.01362	0.0437007
6.3.1.5	-0.195518	0.43773	0.66076	0.764156
6.3.2.-	1.67905	0.665723	0.02193	0.0626545
6.3.2.1	0.197825	0.316081	0.53971	0.659518
6.3.2.10	-0.0288959	0.0562017	0.61377	0.724273
6.3.2.12	-0.0782118	0.0356717	0.04254	0.102393
6.3.2.13	-0.0368883	0.028198	0.20822	0.330657
6.3.2.14	0.610664	0.373192	0.12015	0.219765
6.3.2.17	-0.367212	0.720405	0.61679	0.726404
6.3.2.2	1.01623	0.751569	0.19404	0.312751
6.3.2.29	-0.0108085	0.15542	0.94537	0.973624
6.3.2.3	1.48901	0.467771	0.00544	0.0229733
6.3.2.37	49.8813	0.117529	0	0
6.3.2.39	-0.170088	0.327945	0.61069	0.722182
6.3.2.4	-0.0121953	0.0319414	0.70734	0.796567
6.3.2.45	2.10984	0.557255	0.00147	0.0089816
6.3.2.5	-0.264586	0.400168	0.51735	0.641291
6.3.2.53	5.01107	1.4462	0.00296	0.0150445
6.3.2.56	54.2122	1.65047e+06	0.99997	0.99998
6.3.2.6	-0.0652718	0.107658	0.55233	0.668316
6.3.2.7	-0.0905075	0.299828	0.76642	0.840574
6.3.2.8	-0.0472256	0.0402677	0.25705	0.385463
6.3.2.9	-0.130112	0.0519583	0.02275	0.0643442
6.3.3.1	-0.0473386	0.0438439	0.29535	0.428357
6.3.3.2	-0.0174704	0.0383986	0.65488	0.760349
6.3.3.3	-0.0370577	0.0414735	0.38405	0.518995
6.3.3.5	-0.0322153	0.39205	0.93547	0.970803
6.3.4.-	-0.458686	0.648073	0.48868	0.617299
6.3.4.13	-0.0712977	0.0450065	0.13158	0.233714
6.3.4.14	1.02202	0.260753	0.0011	0.00726169
6.3.4.15	0.00171072	0.034081	0.96055	0.983491
6.3.4.18	-0.0407937	0.0413669	0.33789	0.472936
6.3.4.19	-0.00689017	0.0384729	0.85998	0.915287
6.3.4.2	-0.114304	0.0418975	0.01431	0.0454072
6.3.4.20	1.44211	0.361592	0.00095	0.0065474
6.3.4.21	-0.00482643	0.0591053	0.93587	0.970803
6.3.4.3	-0.418643	0.124528	0.0037	0.0174628
6.3.4.4	-0.00924725	0.0269386	0.7356	0.815598
6.3.4.5	-0.14295	0.0965683	0.15709	0.268785
6.3.5.-	-0.198863	0.0588527	0.00357	0.017182
6.3.5.1	-0.101539	0.0469516	0.04511	0.107354
6.3.5.11	-0.139906	0.132019	0.30409	0.437351
6.3.5.13	-0.100423	0.0638869	0.1344	0.237266
6.3.5.2	-0.0440571	0.0364239	0.243	0.372312
6.3.5.3	-0.0467137	0.0376608	0.23168	0.359626
6.3.5.4	1.6318	0.537336	0.00745	0.0287167
6.3.5.5	0.0348359	0.0530951	0.52054	0.643393
6.3.5.7	-0.0755243	0.103945	0.47737	0.606913
6.3.5.9	4.20543	0.954737	0.00039	0.00321517
6.4.-.-	2.00937	0.387633	7e-05	0.000773141
6.4.1.1	-0.275868	0.283908	0.34483	0.478375
6.4.1.2	-0.60857	1.00967	0.55464	0.668669
6.4.1.3	-0.103846	0.0416067	0.02314	0.0650411
6.4.1.6	-1.66195	0.345369	0.00016	0.00155751
6.4.1.7	-0.390866	0.424641	0.37021	0.503872
6.4.1.8	-2.27694	0.193165	0	0
6.5.1.-	1.11079	0.421678	0.0174	0.0526893
6.5.1.1	1.12718	0.566732	0.06305	0.137513
6.5.1.2	-0.209328	0.0576567	0.00207	0.0116938
6.5.1.4	-0.931736	0.418073	0.03962	0.0973827
6.6.1.1	-0.034106	0.104547	0.74823	0.825352
6.6.1.2	-0.0720553	0.0958685	0.46257	0.59332
7.-.-.-	0.227313	0.712528	0.7536	0.829891
7.1.1.-	-0.0619404	0.0338388	0.08477	0.170033
7.1.1.1	-0.112995	0.0622981	0.0874	0.173291
7.1.1.3	1.12402	0.332777	0.00358	0.017182
7.1.1.6	-0.312258	0.0842431	0.00175	0.010291
7.1.1.7	0.0992305	0.0767148	0.21314	0.336625
7.1.1.8	-0.155013	0.0525528	0.00897	0.0329538
7.1.2.2	0.0183534	0.0267058	0.5012	0.628964
7.1.3.1	0.0111012	0.0738599	0.8823	0.933212
7.2.1.1	-0.613317	0.763553	0.43292	0.566252
7.2.1.2	-5.07891	0.670872	0	0
7.2.2.-	-0.135403	0.0868756	0.13752	0.24203
7.2.2.1	-0.693522	1.45404	0.63946	0.749007
7.2.2.10	-0.971504	0.429128	0.03695	0.0925361
7.2.2.11	-0.521426	0.274694	0.07478	0.155194
7.2.2.12	-0.765792	0.444045	0.10274	0.193466
7.2.2.14	0.413916	0.364555	0.27196	0.401531
7.2.2.15	0.988512	0.429239	0.03419	0.0875325
7.2.2.16	-0.0777813	0.103543	0.46281	0.59332
7.2.2.4	1.97663	0.500974	0.00104	0.00702714
7.2.2.5	1.02608	0.325974	0.00587	0.0243711
7.2.2.6	-0.0986361	0.0601225	0.11925	0.21835
7.2.2.7	3.21076	0.694415	0.00024	0.00214259
7.2.2.8	-0.13916	0.05289	0.01751	0.0529294
7.2.2.9	0.955917	0.46897	0.05738	0.128064
7.2.4.2	0.30459	0.362197	0.41205	0.547388
7.2.4.5	-1.12738	0.491792	0.03491	0.0885318
7.3.2.1	-0.0969583	0.0342718	0.01157	0.0386592
7.3.2.3	0.000883402	0.0902292	0.9923	0.99998
7.3.2.4	0.326268	0.409805	0.43692	0.56945
7.3.2.5	0.273603	0.350811	0.44616	0.578866
7.3.2.7	-1.25143	0.320022	0.00113	0.00734713
7.4.2.10	0.65965	0.226573	0.00972	0.0345311
7.4.2.5	2.36126	0.33923	0	0
7.5.2.-	-0.00953454	0.133512	0.9439	0.973273
7.5.2.1	51.5164	411456	0.9999	0.99998
7.5.2.10	-0.320009	0.42404	0.46078	0.592039
7.5.2.11	-0.208661	0.0693085	0.00787	0.029878
7.5.2.12	2.08986	1.81031	0.2643	0.39496
7.5.2.3	-0.456168	0.377366	0.24328	0.372312
7.5.2.4	-0.252406	0.275129	0.37176	0.50516
7.5.2.5	0.0172807	0.350327	0.96123	0.983491
7.5.2.6	-0.0711994	0.0538973	0.204	0.326059
7.5.2.7	-0.212248	0.128316	0.11645	0.214684
7.6.2.-	-0.139169	0.0782493	0.0932	0.179902
7.6.2.10	0.253318	0.214838	0.25459	0.383778
7.6.2.11	0.14646	0.736528	0.84474	0.904029
7.6.2.2	0.895621	0.67872	0.20447	0.326508
7.6.2.5	5.6975	0.520511	0	0
7.6.2.7	0.321004	0.385573	0.41665	0.55095
7.6.2.8	-0.130857	0.0442418	0.00881	0.0325743
7.6.2.9	-0.132201	0.0671788	0.06561	0.141041

## Sheet: S2_Metacyc_Codes
Results from Pathway enrichment analyses
Metacyc_code	Estimate	SE	Pvalue	Padj
12DICHLORETHDEG-PWY	0.00412182	0.630386	0.99486	0.99998
1CMET2-PWY	0.0343683	0.0231975	0.15676	0.266948
2ASDEG-PWY	0.204563	0.466009	0.66621	0.773304
2OXOBUTYRATECAT-PWY	-1.11436	0.826464	0.19524	0.316944
2PHENDEG-PWY	-1.3722	0.294422	0.00022	0.00284465
3-HYDROXYPHENYLACETATE-DEGRADATION-PWY	-0.308511	0.243287	0.22186	0.346014
4-HYDROXYMANDELATE-DEGRADATION-PWY	5.47684	0.992395	4e-05	0.000741333
ACETOACETATE-DEG-PWY	0.113644	0.22485	0.61975	0.737072
ADENOSYLHOMOCYSCAT-PWY	2.17899	0.514487	0.00056	0.00587472
AEROBACTINSYN-PWY	1.931	0.518989	0.0017	0.0139
ALACAT2-PWY	0.00169211	0.0505655	0.97369	0.987004
ALADEG-PWY	-0.064858	0.0431514	0.15118	0.264327
ALANINE-DEG3-PWY	0.289325	0.235016	0.23505	0.361293
ALANINE-SYN2-PWY	0.289325	0.235016	0.23505	0.361293
ALANINE-VALINESYN-PWY	-0.0621708	0.0307991	0.05959	0.135233
ALKANEMONOX-PWY	-0.0780206	0.546473	0.88815	0.934353
ANAGLYCOLYSIS-PWY	-0.0461956	0.0277411	0.11418	0.219543
ANAPHENOXI-PWY	-0.0332556	0.258791	0.89926	0.939562
ANARESP1-PWY	-0.0268167	0.0228503	0.25674	0.384246
ARABCAT-PWY	-0.185639	0.0722937	0.01996	0.0711395
ARG-GLU-PWY	0.902081	0.377921	0.02888	0.08896
ARG-PRO-PWY	0.0451005	0.0263481	0.10513	0.207278
ARGASEDEG-PWY	-0.106013	0.07062	0.15166	0.264579
ARGDEG-III-PWY	1.34753	0.508254	0.0168	0.0620651
ARGDEG-IV-PWY	1.7873	0.46589	0.00132	0.0112911
ARGDEG-V-PWY	-0.309285	0.296746	0.31189	0.440688
ARGDEGRAD-PWY	-0.140071	0.0555365	0.02193	0.074348
ARGININE-SYN4-PWY	-0.033659	0.0361538	0.36489	0.490638
ARGSPECAT-PWY	3.2202	0.444219	1e-06	2.92632e-05
ARGSYN-PWY	-0.0236983	0.0366169	0.52615	0.650088
ARGSYNBSUB-PWY	-0.0160024	0.0296523	0.59642	0.716219
ASPARAGINE-BIOSYNTHESIS	1.67784	0.543653	0.0067	0.032393
ASPARAGINESYN-PWY	-0.339777	0.786827	0.67129	0.775155
ASPARTATE-DEG1-PWY	1.03035	0.341481	0.00776	0.0362207
ASPARTATESYN-PWY	1.03035	0.341481	0.00776	0.0362207
AST-PWY	-0.139304	0.0996178	0.17997	0.297807
BENZCOA-PWY	-0.279153	0.935261	0.76896	0.842447
BETA-ALA-DEGRADATION-I-PWY	0.185505	0.3404	0.59286	0.712714
BETSYN-PWY	1.13797	0.293977	0.00123	0.0106856
BGALACT-PWY	0.137986	0.0633451	0.04375	0.110317
BSUBPOLYAMSYN-PWY	0.15213	0.0520897	0.00954	0.0415377
CALVIN-PWY	-0.0236412	0.0382102	0.54431	0.668071
CARNMET-PWY	-0.0791591	0.0716872	0.28488	0.411411
CATECHOL-ORTHO-CLEAVAGE-PWY	2.77793	0.874876	0.00553	0.0296533
CENTFERM-PWY	0.973841	0.312734	0.00631	0.0316068
CHLOROPHYLL-SYN	-0.104734	0.059892	0.09837	0.19745
CHOLINE-BETAINE-ANA-PWY	1.13797	0.293977	0.00123	0.0106856
CITRULBIO-PWY	-0.0546415	0.0330008	0.11611	0.221465
CITRULLINE-DEG-PWY	-0.160915	0.0564131	0.01102	0.0452186
COA-PWY	-0.0150235	0.0388934	0.70409	0.796289
COBALSYN-PWY	-0.0767144	0.0363534	0.04996	0.117702
CODH-PWY	-0.416684	0.120282	0.00297	0.0191724
COLANSYN-PWY	0.0222216	0.0264848	0.41309	0.537888
CRNFORCAT-PWY	-0.138291	0.21941	0.53689	0.661154
CYANCAT-PWY	1.28163	0.354182	0.00212	0.0157904
CYSTSYN-PWY	-0.0692587	0.0614965	0.27572	0.402892
DAPLYSINESYN-PWY	-0.0446643	0.0178724	0.02299	0.076086
DARABITOLUTIL-PWY	0.273144	0.232671	0.2566	0.384246
DENITRIFICATION-PWY	-0.291668	0.261917	0.28095	0.408387
DETOX1-PWY	0.267579	0.0824258	0.00475	0.0270624
DHGLUCONATE-PYR-CAT-PWY	7.36893	0.507089	1e-06	2.92632e-05
DISSULFRED-PWY	1.15326	0.255121	0.0003	0.00351158
DTDPRHAMSYN-PWY	0.817621	0.305774	0.01602	0.0599806
ECASYN-PWY	0.684156	0.406316	0.11049	0.214676
ENTBACSYN-PWY	0.663265	0.373506	0.09367	0.191386
ENTNER-DOUDOROFF-PWY	4.04253	0.307862	1e-06	2.92632e-05
ETHYL-PWY	0.0106265	0.029719	0.72507	0.809516
ETOH-ACETYLCOA-ANA-PWY	0.117977	0.0765952	0.1419	0.252468
FAO-PWY	-0.0159209	0.0412962	0.70463	0.796289
FASYN-ELONG-PWY	-0.000309193	0.0658723	0.99631	0.99998
FERMENTATION-PWY	-0.0106236	0.0202721	0.60701	0.726582
FORMASS-PWY	1.29868	0.260248	0.00011	0.00182567
FUCCAT-PWY	-0.0970572	0.0689043	0.17699	0.29419
GALACTARDEG-PWY	0.233806	0.108554	0.0459	0.11393
GALACTITOLCAT-PWY	-0.0219917	0.0458749	0.63777	0.756884
GALACTUROCAT-PWY	0.0485311	0.0662327	0.4737	0.599948
GALDEG-PWY	-0.103613	0.0787533	0.20575	0.32804
GALLATE-DEGRADATION-I-PWY	1.32143	0.339639	0.00118	0.010414
GALLATE-DEGRADATION-II-PWY	1.53249	0.38927	0.00106	0.00958309
GAMMAHEXCHLORDEG-PWY	-0.0257857	0.737911	0.97253	0.987004
GDPRHAMSYN-PWY	1.58627	0.489602	0.00482	0.0270699
GLNSYN-PWY	-0.0742107	0.0359255	0.05445	0.126111
GLUAMCAT-PWY	-0.0742743	0.0415975	0.09202	0.189596
GLUCARDEG-PWY	0.218224	0.0889603	0.02526	0.0806439
GLUCONEO-PWY	-0.0194638	0.0248206	0.44373	0.570437
GLUCONSUPER-PWY	0.548838	0.321084	0.10558	0.207796
GLUCOSE1PMETAB-PWY	0.319346	0.128471	0.02363	0.0766405
GLUDEG-I-PWY	0.167257	0.354019	0.64261	0.760513
GLUDEG-II-PWY	-0.0891302	0.0591078	0.14993	0.262969
GLUT-REDOX-PWY	-0.528651	0.400087	0.2039	0.326256
GLUTAMATE-DEG1-PWY	-0.0221572	0.0562401	0.6985	0.790969
GLUTAMATE-SYN2-PWY	0.935192	0.760757	0.23571	0.361293
GLUTAMINEFUM-PWY	-0.0574606	0.0518561	0.28326	0.410672
GLUTATHIONESYN-PWY	1.27255	0.59832	0.04837	0.116309
GLUTDEG-PWY	0.033095	0.077227	0.67364	0.777062
GLUTORN-PWY	-0.0552863	0.0434808	0.22067	0.344642
GLUTSYN-PWY	-0.0574606	0.0518561	0.28326	0.410672
GLUTSYNIII-PWY	-0.119449	0.0525029	0.03614	0.10252
GLYCEROLMETAB-PWY	-0.130539	0.0600947	0.04427	0.110874
GLYCINE-SYN2-PWY	-0.0212011	0.0879582	0.81241	0.875206
GLYCLEAV-PWY	-0.0362393	0.0525141	0.49945	0.628267
GLYCOCAT-PWY	-0.040184	0.0429548	0.36263	0.48862
GLYCOGENSYNTH-PWY	0.0194488	0.0429854	0.65666	0.772699
GLYCOLATEMET-PWY	-2.12186	0.881799	0.02777	0.0862577
GLYCOLYSIS	-0.0409569	0.0294622	0.18242	0.30052
GLYCOLYSIS-E-D	0.037996	0.0479052	0.43862	0.565174
GLYOXDEG-PWY	0.544751	0.254845	0.04737	0.115799
GLYOXYLATE-BYPASS	0.00813038	0.0292508	0.7844	0.85683
GLYSYN-PWY	-0.077819	0.0329319	0.03031	0.0914914
GLYSYN-THR-PWY	0.481395	0.33532	0.16925	0.283017
HCAMHPDEG-PWY	0.90404	0.269461	0.00376	0.0220059
HEME-BIOSYNTHESIS-II	-0.136216	0.0591848	0.03428	0.0984996
HEMESYN2-PWY	-0.144942	0.0770379	0.07715	0.166261
HEXPPSYN-PWY	-0.842188	0.44605	0.0762	0.164533
HISDEG-PWY	0.00641478	0.0337586	0.85154	0.906136
HISHP-PWY	0.00800857	0.033763	0.81534	0.875206
HISTSYN-PWY	-0.00654381	0.0157404	0.68281	0.785196
HOMOCYSDEGR-PWY	1.06078	0.367129	0.01019	0.0428435
HOMOSER-METSYN-PWY	0.69926	0.268613	0.01856	0.0670088
HOMOSER-THRESYN-PWY	0.00878097	0.0251596	0.73137	0.812471
HOMOSERSYN-PWY	-0.0667326	0.0393362	0.10803	0.211495
HSERMETANA-PWY	0.608169	0.257464	0.03036	0.0914914
HYDROXYPRODEG-PWY	-0.119543	0.0685741	0.09934	0.197614
IDNCAT-PWY	0.338287	0.347275	0.34366	0.470049
ILEUDEG-PWY	-0.0279853	0.0488361	0.57412	0.699257
ILEUSYN-PWY	0.142037	0.0486835	0.0096	0.0415377
KDOSYN-PWY	1.92808	0.5249	0.00188	0.0149055
KETOGLUCONMET-PWY	0.573605	0.327569	0.09795	0.19745
LACTOSECAT-PWY	-0.00449088	0.0495217	0.9288	0.964356
LACTOSEUTIL-PWY	0.137986	0.0633451	0.04375	0.110317
LARABITOLUTIL-PWY	0.229991	0.230477	0.33232	0.459056
LCYSDEG-PWY	0.298026	0.229232	0.21092	0.333632
LEU-DEG2-PWY	1.13367	0.42009	0.01522	0.0577633
LEUSYN-PWY	-0.0213252	0.0935804	0.82246	0.879548
LIPAS-PWY	0.340843	0.135681	0.02239	0.0752196
LIPASYN-PWY	1.93134	0.462739	0.00064	0.00635429
LYSDEGII-PWY	-0.817993	0.422599	0.06973	0.152938
LYSINE-AMINOAD-PWY	0.0805425	0.0754263	0.30053	0.429549
LYSINE-DEG1-PWY	0.0412817	0.0748598	0.5885	0.709005
LYXMET-PWY	-0.191435	0.0763483	0.0226	0.0752764
M-CRESOL-DEGRADATION-PWY	-0.484676	0.327766	0.1575	0.267798
MALATE-ASPARTATE-SHUTTLE-PWY	0.106603	0.0831407	0.21698	0.339355
MALTOSECAT-PWY	3.34565	0.324456	1e-06	2.92632e-05
MANNCAT-PWY	-0.140446	0.0638438	0.04194	0.109735
MENAQUINONESYN-PWY	0.21593	0.0868787	0.02364	0.0766405
METH-ACETATE-PWY	-0.061104	0.446255	0.8927	0.93561
METHIONINE-DEG1-PWY	0.0918121	0.0373699	0.02506	0.0803076
METHYLGALLATE-DEGRADATION-PWY	-0.130176	0.0510298	0.02067	0.0713821
N2FIX-PWY	-0.177996	0.242593	0.47311	0.599884
NAD-BIOSYNTHESIS-II	-0.136305	0.0610614	0.03934	0.105135
NADPHOS-DEPHOS-PWY	-0.0880041	0.0484448	0.08696	0.181085
NADPHOS-DEPHOS-PWY-1	-0.0880041	0.0484448	0.08696	0.181085
NAGLIPASYN-PWY	1.44427	0.466963	0.0066	0.0320489
NONMEVIPP-PWY	-0.0401807	0.0279129	0.16817	0.282059
NONOXIPENT-PWY	-0.0463859	0.0491333	0.35835	0.484775
NPGLUCAT-PWY	-0.0152038	0.0333868	0.65459	0.772004
OANTIGEN-PWY	0.670273	0.357291	0.07794	0.166672
ORN-AMINOPENTANOATE-CAT-PWY	-0.240406	0.383415	0.53898	0.662993
ORNDEG-PWY	-0.626696	0.567089	0.28451	0.411411
OXIDATIVEPENT-PWY	-0.0690238	0.0436448	0.13219	0.239406
OXIDATIVEPENT-PWY-1	-0.0690238	0.0436448	0.13219	0.239406
P101-PWY	-0.0556505	0.0399352	0.18142	0.29963
P105-PWY	0.00659305	0.0293798	0.82512	0.88055
P108-PWY	-0.106885	0.0432441	0.02432	0.0781614
P121-PWY	-0.0723261	0.0445948	0.12323	0.229306
P122-PWY	-0.0137555	0.0118152	0.26041	0.387134
P124-PWY	-0.0467909	0.0263164	0.09329	0.191386
P142-PWY	-1.11436	0.826464	0.19524	0.316944
P161-PWY	0.073973	0.0718508	0.31765	0.446557
P162-PWY	-0.00516099	0.0524155	0.92272	0.958939
P163-PWY	0.419132	0.343437	0.23897	0.364519
P164-PWY	-0.0692512	0.0716086	0.34706	0.473535
P181-PWY	-0.227007	0.240955	0.35933	0.48551
P183-PWY	0.117755	0.291208	0.69099	0.787517
P184-PWY	-0.109306	0.0452165	0.02715	0.0852847
P185-PWY	-0.0332817	0.0340804	0.34248	0.469012
P2-PWY	1.14059	0.460753	0.02413	0.0777755
P21-PWY	-0.0435035	0.0592275	0.47265	0.599884
P221-PWY	-0.102177	0.0493189	0.05382	0.125995
P224-PWY	1.15326	0.255121	0.0003	0.00351158
P23-PWY	-0.0158881	0.0203461	0.4456	0.572179
P241-PWY	0.648357	0.35387	0.0845	0.179663
P283-PWY	-0.17567	0.405854	0.67057	0.775129
P3-PWY	0.618987	0.224963	0.01362	0.0522257
P303-PWY	0.116006	0.359968	0.75118	0.827861
P321-PWY	-0.271957	0.349908	0.44771	0.573564
P341-PWY	-0.0314327	0.0363829	0.39965	0.52544
P345-PWY	-0.1319	0.0716425	0.08313	0.177089
P42-PWY	-0.0619394	0.0260644	0.0295	0.089874
P542-PWY	-1.22968	0.295956	0.00066	0.00638191
P562-PWY	-0.127668	0.054854	0.03255	0.0955029
P621-PWY	0.35311	0.245021	0.16771	0.281712
P641-PWY	-0.186271	0.32993	0.57974	0.701019
PANTO-PWY	0.0458733	0.0660419	0.49668	0.625491
PEPTIDOGLYCANSYN-PWY	-0.0177228	0.0313753	0.57954	0.701019
PHENOLDEG-PWY	0.0518328	1.01201	0.95975	0.977481
PHENYLALANINE-DEG1-PWY	1.1714	0.59815	0.0668	0.148563
PHESYN	0.114583	0.346078	0.74462	0.823079
PHOSLIPSYN2-PWY	-0.46636	1.14994	0.69013	0.787517
PHOSPHONOTASE-PWY	-0.109981	0.33941	0.74986	0.827861
PLPSAL-PWY	-0.00549647	0.0822133	0.94748	0.973723
PPGPPMET-PWY	0.457546	0.225173	0.05809	0.133075
PROPIONMET-PWY	-0.134704	0.0476764	0.01166	0.046978
PROSYN-PWY	-0.0264304	0.0309233	0.4046	0.53056
PROTOCATECHUATE-ORTHO-CLEAVAGE-PWY	2.35026	0.523098	0.00032	0.00370667
PROUT-PWY	-0.128512	0.0754531	0.10674	0.209338
PUTDEG-PWY	1.74297	0.858969	0.0584	0.133075
PWY-0	1.01314	0.301394	0.0037	0.0220021
PWY-1001	0.471908	0.000637886	1e-06	2.92632e-05
PWY-101	-0.0317011	0.0334836	0.35702	0.48374
PWY-1042	-0.0680045	0.0317981	0.04728	0.115799
PWY-1081	6.56798	1.4662	0.00033	0.00378309
PWY-1121	-1.13706	0.316399	0.00224	0.0161419
PWY-1186	2.86562	0.688883	0.00066	0.00638191
PWY-1263	-0.276266	0.40485	0.50418	0.632786
PWY-1269	0.894863	0.276472	0.00485	0.0271015
PWY-1281	0.0357789	0.563094	0.95008	0.973723
PWY-1341	-0.442747	0.331687	0.19953	0.322966
PWY-1361	1.32288	0.353784	0.00163	0.0134264
PWY-1422	4.03456	0.967369	0.00064	0.00635429
PWY-1501	5.8795	0.614864	1e-06	2.92632e-05
PWY-1581	4.03456	0.967369	0.00064	0.00635429
PWY-1622	0.00966089	0.0270112	0.725	0.809516
PWY-1722	-0.425927	0.121424	0.0027	0.0179784
PWY-1781	4.68724	1.07199	0.00042	0.00471758
PWY-1801	1.33375	0.57675	0.03354	0.0976348
PWY-181	-0.0764668	0.037664	0.05828	0.133075
PWY-1861	-0.0740469	0.0465041	0.12975	0.236619
PWY-2	0.674153	0.369126	0.08541	0.179749
PWY-2161	-0.229366	0.0559632	0.00075	0.0070084
PWY-2201	-0.0513976	0.0221477	0.033	0.096315
PWY-2221	0.0318723	0.0335794	0.35584	0.483143
PWY-2301	0.951215	0.285408	0.00394	0.0229386
PWY-2361	3.53464	1.02	0.00296	0.0191724
PWY-241	0.0198776	0.0449519	0.66392	0.773304
PWY-2501	0.912082	0.288953	0.00576	0.0296533
PWY-2541	-1.75219	0.565309	0.00651	0.0318904
PWY-2661	0.776514	0.308504	0.02216	0.0746725
PWY-2721	2.42662	0.359444	1e-06	2.92632e-05
PWY-2722	0.0240862	0.0555886	0.67025	0.775129
PWY-2723	0.131881	0.0845513	0.13723	0.246526
PWY-2724	0.912082	0.288953	0.00576	0.0296533
PWY-2781	-0.00734106	0.0409038	0.85969	0.91219
PWY-283	-0.279153	0.935261	0.76896	0.842447
PWY-2941	-0.0165006	0.0188036	0.39244	0.518282
PWY-2942	-0.0279934	0.0173917	0.1259	0.231024
PWY-3	1.74297	0.858969	0.0584	0.133075
PWY-301	-1.91638	1.07963	0.0938	0.191386
PWY-3081	0.0805425	0.0754263	0.30053	0.429549
PWY-31	1.21865	0.413379	0.009	0.040121
PWY-3121	0.476675	0.1864	0.0204	0.0713821
PWY-3161	-0.292582	0.29883	0.34126	0.467918
PWY-3221	0.531387	0.357457	0.15544	0.26514
PWY-3341	-0.030757	0.0335373	0.37192	0.496489
PWY-3461	-1.1428	0.394307	0.01	0.0426054
PWY-3462	-1.1428	0.394307	0.01	0.0426054
PWY-3561	0.0184805	0.401341	0.96381	0.980564
PWY-3581	0.182257	0.269056	0.50727	0.633803
PWY-3602	-0.182046	0.503321	0.72204	0.809384
PWY-3661	-0.070214	0.0361265	0.06869	0.151855
PWY-3661-1	-0.077819	0.0329319	0.03031	0.0914914
PWY-3722	0.468766	0.289217	0.12346	0.229306
PWY-3781	-0.00308462	0.0604489	0.9599	0.977481
PWY-3801	0.0504524	0.0782666	0.52778	0.651378
PWY-381	-0.0742107	0.0359255	0.05445	0.126111
PWY-3821	-0.0679727	0.0340213	0.06198	0.139518
PWY-3841	-0.0462796	0.0230914	0.06125	0.138717
PWY-3861	-0.140446	0.0638438	0.04194	0.109735
PWY-3881	-0.148406	0.0574318	0.01931	0.069491
PWY-3941	4.68724	1.07199	0.00042	0.00471758
PWY-3961	-0.110044	0.03415	0.005	0.0276617
PWY-40	0.665043	0.313313	0.04877	0.116309
PWY-4002	-0.198067	0.32693	0.55262	0.676032
PWY-4041	-0.0729951	0.0275644	0.0169	0.0622278
PWY-4061	-0.128604	0.0606393	0.04895	0.116309
PWY-4081	-0.528651	0.400087	0.2039	0.326256
PWY-4101	0.338146	0.282039	0.247	0.372875
PWY-4181	4.73251	0.97728	0.00015	0.002085
PWY-4202	-0.0137304	0.041401	0.74421	0.823079
PWY-4261	-0.147053	0.053134	0.01317	0.0508508
PWY-43	1.34753	0.508254	0.0168	0.0620651
PWY-4302	0.136892	0.0484198	0.01162	0.046978
PWY-4321	0.0347168	0.335439	0.91878	0.955737
PWY-4341	1.83567	1.08933	0.11023	0.214669
PWY-4381	0.119505	0.0563294	0.04888	0.116309
PWY-46	-0.626696	0.567089	0.28451	0.411411
PWY-4621	2.0214	0.361127	3e-05	0.000606545
PWY-4661	0.024236	0.301366	0.93684	0.967688
PWY-4702	1.17609	0.334452	0.00265	0.0179784
PWY-4722	-0.337262	0.289579	0.26024	0.387134
PWY-481	-3.17941	0.273287	1e-06	2.92632e-05
PWY-4981	-0.101913	0.0436561	0.0321	0.0951872
PWY-4983	-0.0864104	0.0517684	0.11339	0.218906
PWY-4984	-0.0726597	0.0356425	0.05736	0.131786
PWY-5	-0.0864104	0.0517684	0.11339	0.218906
PWY-5001	-0.279153	0.935261	0.76896	0.842447
PWY-5022	-0.000508867	0.0508821	0.99214	0.99998
PWY-5025	-0.31621	0.311545	0.32435	0.451411
PWY-5028	0.00800857	0.033763	0.81534	0.875206
PWY-5030	0.00117448	0.0345164	0.97325	0.987004
PWY-5041	0.086699	0.0525318	0.11721	0.222419
PWY-5046	-0.0833412	0.0330753	0.02204	0.0744939
PWY-5048	0.182257	0.269056	0.50727	0.633803
PWY-5054	-0.0118422	0.0835735	0.88898	0.934353
PWY-5055	2.37606	0.400095	2e-05	0.000427692
PWY-5057	0.0379288	0.0348298	0.29136	0.41894
PWY-5067	0.0573546	0.0573833	0.33157	0.459056
PWY-5074	0.584761	0.327552	0.09207	0.189596
PWY-5076	0.116632	0.076213	0.14433	0.255565
PWY-5078	0.0379288	0.0348298	0.29136	0.41894
PWY-5079	0.12302	0.0704602	0.09886	0.197614
PWY-5081	-0.633648	0.712957	0.38654	0.511097
PWY-5082	0.117977	0.0765952	0.1419	0.252468
PWY-5083	-0.0880041	0.0484448	0.08696	0.181085
PWY-5084	0.162984	0.0566766	0.01049	0.0438529
PWY-5097	-0.0402499	0.0172537	0.0322	0.0952298
PWY-5101	0.142068	0.0488419	0.00978	0.0421526
PWY-5103	0.133349	0.0531211	0.02247	0.075261
PWY-5104	0.109599	0.0672497	0.12154	0.228993
PWY-5108	-0.0566693	0.0259742	0.04345	0.110317
PWY-5109	0.151267	0.203961	0.46842	0.595976
PWY-5111	0.838327	0.27604	0.00744	0.0353559
PWY-5123	-0.117619	0.0461057	0.02066	0.0713821
PWY-5136	-0.0355024	0.0419988	0.40967	0.535315
PWY-5137	1.31185	0.595361	0.04164	0.109465
PWY-5138	0.651414	0.278386	0.03174	0.0946243
PWY-5143	-0.12723	0.0567318	0.03854	0.104788
PWY-5148	2.07946	0.363494	2e-05	0.000427692
PWY-5151	0.182257	0.269056	0.50727	0.633803
PWY-5154	-0.0189203	0.0310929	0.55089	0.674658
PWY-5155	0.313916	0.194968	0.12579	0.231024
PWY-5159	4.25023	0.834382	9e-05	0.00156375
PWY-5162	0.672538	0.404716	0.11489	0.219893
PWY-5168	1.47324	1.31595	0.27848	0.406391
PWY-5169	0.393638	0.184354	0.04759	0.115799
PWY-5176	0.476675	0.1864	0.0204	0.0713821
PWY-5177	0.757012	0.272168	0.0128	0.0499425
PWY-5188	0.00162075	0.0252673	0.9496	0.973723
PWY-5189	0.0168918	0.0297749	0.57791	0.701019
PWY-5194	-0.182025	0.061283	0.00858	0.0387844
PWY-5197	-0.0243745	0.158923	0.87991	0.929212
PWY-5198	1.76805	0.296496	2e-05	0.000427692
PWY-5265	-0.0271279	0.032133	0.41026	0.535457
PWY-5269	-0.02428	0.0549135	0.66395	0.773304
PWY-5270	3.40168	0.41044	1e-06	2.92632e-05
PWY-5278	1.15326	0.255121	0.0003	0.00351158
PWY-5280	-0.817993	0.422599	0.06973	0.152938
PWY-5283	0.0298414	0.0752333	0.69656	0.790382
PWY-5298	-2.79111	2.16333	0.21426	0.336047
PWY-5316	-0.205637	0.36447	0.57998	0.701019
PWY-5329	1.55246	0.36191	0.0005	0.00539806
PWY-5340	0.94926	0.248146	0.00135	0.0114595
PWY-5344	-0.236954	0.355996	0.51459	0.638643
PWY-5350	0.538956	0.505265	0.30103	0.429712
PWY-5353	-0.127028	0.0567057	0.03873	0.104788
PWY-5381	-0.0795903	0.0244383	0.00464	0.0265963
PWY-5384	-0.000967925	0.0758296	0.98996	0.99998
PWY-5386	0.130617	0.0809212	0.12491	0.230731
PWY-5392	-0.0596788	0.0254225	0.03127	0.0937257
PWY-5394	3.70208	0.811807	0.00028	0.00345956
PWY-5418	52.7714	0.117339	1e-06	2.92632e-05
PWY-5419	0.0864838	0.229631	0.71112	0.801993
PWY-5426	-0.424799	0.319739	0.20155	0.324395
PWY-5428	-2.29924	0.466359	0.00013	0.00197063
PWY-5429	-2.29924	0.466359	0.00013	0.00197063
PWY-5436	0.481395	0.33532	0.16925	0.283017
PWY-5437	0.567367	0.392597	0.16659	0.280679
PWY-5441	3.23494	0.64141	0.0001	0.00168485
PWY-5443	-2.0485	0.692184	0.00878	0.0395029
PWY-5451	-1.49083	0.423935	0.00265	0.0179784
PWY-5458	0.593147	0.226727	0.01807	0.0656661
PWY-5480	0.112501	0.0643124	0.09827	0.19745
PWY-5481	-0.135316	0.0612328	0.04112	0.10887
PWY-5482	-0.109577	0.438766	0.80578	0.869929
PWY-5483	-1.11436	0.826464	0.19524	0.316944
PWY-5484	-0.0454061	0.0269772	0.11062	0.214676
PWY-5485	-0.0703819	0.471616	0.88312	0.930834
PWY-5486	0.116632	0.076213	0.14433	0.255565
PWY-5488	1.89687	0.341673	4e-05	0.000741333
PWY-5493	-0.553137	0.735836	0.46251	0.589806
PWY-5494	-0.28352	0.21187	0.19846	0.321702
PWY-5497	-0.0863508	0.0652348	0.20313	0.326256
PWY-5499	1.51301	0.425882	0.00245	0.017243
PWY-5506	1.50618	0.413781	0.00202	0.0153852
PWY-5508	-0.0839919	0.0387427	0.04465	0.111575
PWY-5509	-0.0833154	0.0392741	0.04889	0.116309
PWY-5512	-0.490721	0.415918	0.25431	0.381637
PWY-5514	-0.014709	0.0297038	0.62681	0.744672
PWY-5517	4.31806	0.293846	1e-06	2.92632e-05
PWY-5519	4.68874	0.766029	1e-05	0.000252727
PWY-5523	-0.720869	0.775558	0.36565	0.491066
PWY-5530	1.70408	0.40711	0.00062	0.00632514
PWY-5531	-0.105072	0.0597998	0.0969	0.196271
PWY-5532	0.539422	0.385632	0.17985	0.297807
PWY-5533	-2.0437	0.519418	0.00107	0.00959548
PWY-5534	2.47366	0.78455	0.00581	0.0297729
PWY-5536	-0.0322945	0.0381503	0.40903	0.535107
PWY-5537	-0.0198651	0.0450198	0.66459	0.773304
PWY-5538	-0.0657882	0.0525592	0.22763	0.353526
PWY-5600	-1.11436	0.826464	0.19524	0.316944
PWY-561	0.0337139	0.026276	0.21669	0.339355
PWY-5631	53.2339	0.116891	1e-06	2.92632e-05
PWY-5641	0.117755	0.291208	0.69099	0.787517
PWY-5642	0.882009	0.3085	0.01087	0.0447683
PWY-5647	1.27651	0.793076	0.1259	0.231024
PWY-5651	2.66831	0.42074	1e-05	0.000252727
PWY-5652	0.558157	1.64885	0.73912	0.819443
PWY-5653	-0.0749117	0.0276501	0.01488	0.0566663
PWY-5654	-0.606734	0.467981	0.21213	0.334514
PWY-5656	-0.437814	0.452071	0.34639	0.473201
PWY-5659	-0.0860944	0.0572298	0.15084	0.264148
PWY-5661	0.0765875	0.075338	0.3236	0.451411
PWY-5661-1	0.152293	0.0751488	0.05869	0.133463
PWY-5662	-0.154433	0.455024	0.73847	0.819443
PWY-5663	0.0181588	0.0668248	0.7891	0.85859
PWY-5664	0.0181588	0.0668248	0.7891	0.85859
PWY-5667	0.127597	0.0512833	0.02351	0.0766405
PWY-5668	-0.02428	0.0549135	0.66395	0.773304
PWY-5669	0.649117	0.277687	0.0319	0.0948471
PWY-5674	2.0122	0.689284	0.00956	0.0415377
PWY-5675	-0.0302315	0.0208004	0.16432	0.277696
PWY-5676	0.527474	0.272029	0.06928	0.152553
PWY-5677	0.0268195	0.0297827	0.38043	0.504819
PWY-5686	0.00977669	0.0323259	0.76598	0.842447
PWY-5690	-0.00962287	0.0238727	0.69191	0.787517
PWY-5691	1.84451	0.510954	0.00216	0.0159068
PWY-5694	0.0178759	0.04412	0.69041	0.787517
PWY-5695	-0.0461913	0.02915	0.13148	0.238898
PWY-5697	0.815322	0.392214	0.05309	0.124812
PWY-5698	0.827655	0.377349	0.04248	0.110271
PWY-5703	0.393638	0.184354	0.04759	0.115799
PWY-5704	0.00167356	0.254316	0.99483	0.99998
PWY-5705	0.0178759	0.04412	0.69041	0.787517
PWY-5710	4.2071	0.374014	1e-06	2.92632e-05
PWY-5723	-0.0511255	0.0394565	0.21238	0.334514
PWY-5737	-0.119543	0.0685741	0.09934	0.197614
PWY-5738	1.58627	0.489602	0.00482	0.0270699
PWY-5739	-0.0521333	0.0866685	0.55543	0.678723
PWY-5740	1.55321	0.486264	0.00531	0.0290873
PWY-5741	0.538516	0.250702	0.04642	0.114709
PWY-5742	-0.537677	0.222618	0.02727	0.0854204
PWY-5743	-0.127587	0.0439836	0.00995	0.0426054
PWY-5744	-0.0617127	0.0415152	0.15546	0.26514
PWY-5747	2.18027	0.526166	0.00068	0.00651862
PWY-5749	-49.7332	456044	0.99991	0.99998
PWY-5750	-0.0848714	0.0448987	0.07589	0.164182
PWY-5751	0.111591	0.0760401	0.16049	0.271636
PWY-5755	0.501846	0.178328	0.01194	0.0475888
PWY-5766	0.935192	0.760757	0.23571	0.361293
PWY-5767	2.36906	0.846718	0.01236	0.0485665
PWY-5770	-1.02107	0.776367	0.20591	0.32804
PWY-5783	0.721517	0.257016	0.01212	0.0481337
PWY-5785	0.961684	0.3154	0.00725	0.034744
PWY-5789	-0.0312761	0.0310422	0.3278	0.455642
PWY-5791	-0.0701827	0.0583444	0.2455	0.372437
PWY-5794	6.08277	1.62556	0.00162	0.0134264
PWY-5796	2.44378	0.659498	0.00176	0.0142855
PWY-5805	-0.794148	0.319909	0.02379	0.0769026
PWY-5807	-0.206687	0.0583439	0.0025	0.0174843
PWY-581	-0.31621	0.311545	0.32435	0.451411
PWY-5826	2.17667	0.85271	0.0206	0.0713821
PWY-5833	4.80996	0.538697	1e-06	2.92632e-05
PWY-5837	-0.0701827	0.0583444	0.2455	0.372437
PWY-5839	0.0686623	0.0394787	0.10007	0.198356
PWY-5844	0.21593	0.0868787	0.02364	0.0766405
PWY-5849	0.21593	0.0868787	0.02364	0.0766405
PWY-5851	-0.104441	0.0438228	0.02909	0.0890516
PWY-5852	-0.104441	0.0438228	0.02909	0.0890516
PWY-5856	0.987789	0.227397	0.00044	0.00479686
PWY-5857	1.24776	0.256326	0.00014	0.00197063
PWY-5870	1.03263	0.227014	0.00028	0.00345956
PWY-5871	1.24776	0.256326	0.00014	0.00197063
PWY-5872	1.24776	0.256326	0.00014	0.00197063
PWY-5885	-0.12723	0.0567318	0.03854	0.104788
PWY-5886	0.182257	0.269056	0.50727	0.633803
PWY-5901	-0.0893305	0.112481	0.43803	0.565069
PWY-5912	0.0106265	0.029719	0.72507	0.809516
PWY-5913	-0.00401551	0.0259711	0.87895	0.92908
PWY-5921	-0.0671021	0.0994081	0.50874	0.634926
PWY-5922	-0.758123	0.357012	0.04869	0.116309
PWY-5927	-0.758123	0.357012	0.04869	0.116309
PWY-5938	0.323657	0.120803	0.01585	0.0595446
PWY-5939	0.349815	0.131093	0.01621	0.0604883
PWY-5940	-0.108325	0.0486535	0.03979	0.1056
PWY-5941	-0.0759969	0.0545617	0.18161	0.29963
PWY-5943	1.65247	1.01715	0.12264	0.229306
PWY-5947	1.90518	1.07303	0.09372	0.191386
PWY-5958	0.823641	0.324128	0.02109	0.0717189
PWY-5964	-0.0150914	0.0585883	0.79982	0.866505
PWY-5971	0.0295533	0.0420345	0.49153	0.619707
PWY-5972	-0.127028	0.0567057	0.03873	0.104788
PWY-5973	0.254112	0.101351	0.02261	0.0752764
PWY-5981	0.0294217	0.0450702	0.52262	0.647164
PWY-5983	1.04329	0.360484	0.01009	0.0428247
PWY-5988	-0.0036261	0.0324144	0.91224	0.949823
PWY-5989	0.0364324	0.0395305	0.36962	0.494606
PWY-5994	2.07946	0.363494	2e-05	0.000427692
PWY-5995	-0.129456	0.0570471	0.03656	0.103185
PWY-6000	-0.12723	0.0567318	0.03854	0.104788
PWY-6001	-0.129456	0.0570471	0.03656	0.103185
PWY-6002	0.476675	0.1864	0.0204	0.0713821
PWY-6012	-0.125499	0.0584189	0.0464	0.114709
PWY-6012-1	-0.127092	0.0582555	0.04347	0.110317
PWY-6018	-0.0036261	0.0324144	0.91224	0.949823
PWY-6019	-0.196476	0.0924361	0.0485	0.116309
PWY-6021	-0.0820135	0.23024	0.72607	0.809819
PWY-6027	51.9421	0.120015	1e-06	2.92632e-05
PWY-6028	0.117977	0.0765952	0.1419	0.252468
PWY-6047	-1.15812	0.31319	0.00179	0.0144238
PWY-6053	2.86562	0.688883	0.00066	0.00638191
PWY-6054	0.912082	0.288953	0.00576	0.0296533
PWY-6055	0.912082	0.288953	0.00576	0.0296533
PWY-6060	4.96031	1.3506	0.00189	0.0149055
PWY-6073	-0.108224	0.0939996	0.26554	0.391619
PWY-6074	-1.75219	0.565309	0.00651	0.0318904
PWY-6080	0.0518328	1.01201	0.95975	0.977481
PWY-6082	-0.108224	0.0939996	0.26554	0.391619
PWY-6087	51.8788	0.117693	1e-06	2.92632e-05
PWY-6089	51.8788	0.117693	1e-06	2.92632e-05
PWY-6098	-1.55037	0.542115	0.01085	0.0447683
PWY-6104	3.57531	0.731341	0.00014	0.00197063
PWY-6113	0.112029	0.0494161	0.03672	0.103281
PWY-6117	1.51422	0.416615	0.00205	0.0155075
PWY-6118	-0.179311	0.0750667	0.02878	0.0888982
PWY-6120	0.559243	0.261876	0.04756	0.115799
PWY-6121	-0.0681069	0.0303337	0.03834	0.104788
PWY-6122	-0.0683212	0.0312862	0.04328	0.110317
PWY-6123	-0.009175	0.0404786	0.82339	0.879548
PWY-6124	0.00227118	0.0633514	0.97182	0.987004
PWY-6130	1.50012	0.465532	0.005	0.0276617
PWY-6131	-0.735467	0.486682	0.14911	0.261944
PWY-6134	5.77826	1.67082	0.003	0.0191724
PWY-6138	0.716073	0.320764	0.03933	0.105135
PWY-6139	0.42411	0.893586	0.6411	0.760025
PWY-6142	0.0193057	0.0351732	0.59023	0.71032
PWY-6143	-0.171426	0.329017	0.60907	0.727685
PWY-6146	0.638845	0.263968	0.027	0.0850538
PWY-6147	0.0657105	0.0500166	0.20638	0.328318
PWY-6151	-0.103284	0.0843721	0.23759	0.362912
PWY-6153	-0.118906	0.0714725	0.11451	0.219543
PWY-6154	-0.118906	0.0714725	0.11451	0.219543
PWY-6163	-0.0593716	0.0210634	0.01183	0.0474908
PWY-6164	0.0205021	0.0221577	0.36777	0.492723
PWY-6167	-0.0419659	0.0510937	0.42282	0.549271
PWY-6168	0.0505583	0.0555395	0.37538	0.499907
PWY-6173	0.286614	0.441363	0.52477	0.649104
PWY-6174	-0.0225611	0.0810637	0.78413	0.85683
PWY-6193	51.8788	0.117693	1e-06	2.92632e-05
PWY-6196	-1.01338	0.365175	0.01297	0.0502531
PWY-6200	1.9352	0.333205	2e-05	0.000427692
PWY-621	0.0578575	0.0427599	0.19375	0.316373
PWY-6210	-0.606734	0.467981	0.21213	0.334514
PWY-6214	0.204563	0.466009	0.66621	0.773304
PWY-6215	4.11949	0.595759	1e-06	2.92632e-05
PWY-6216	43.3839	0.108436	1e-06	2.92632e-05
PWY-6217	43.3839	0.108436	1e-06	2.92632e-05
PWY-622	-0.0235273	0.0235729	0.33224	0.459056
PWY-6223	3.61078	1.00529	0.00225	0.0161419
PWY-6268	-0.126805	0.042049	0.00779	0.0362207
PWY-6269	-0.0833154	0.0392741	0.04889	0.116309
PWY-6277	-0.0683212	0.0312862	0.04328	0.110317
PWY-6281	-0.0675136	0.0424067	0.1298	0.236619
PWY-6282	0.111796	0.0494455	0.03716	0.103824
PWY-6303	0.162646	0.103725	0.1353	0.243847
PWY-6305	0.59211	0.260165	0.03608	0.10252
PWY-6307	0.376356	0.304152	0.23276	0.359485
PWY-6309	2.84486	0.431431	1e-06	2.92632e-05
PWY-6313	0.169783	0.0784644	0.04501	0.112222
PWY-6317	-0.0399165	0.0253175	0.13331	0.241042
PWY-6318	1.10017	0.365223	0.00785	0.0362207
PWY-6324	53.2863	0.116922	1e-06	2.92632e-05
PWY-6328	-0.756688	0.416313	0.08679	0.181085
PWY-6333	0.116632	0.076213	0.14433	0.255565
PWY-6334	-0.424799	0.319739	0.20155	0.324395
PWY-6336	-0.0280597	0.219649	0.89985	0.939562
PWY-6339	-0.171205	0.0642781	0.01637	0.0608811
PWY-6342	0.16743	0.0792229	0.04965	0.11747
PWY-6343	2.74134	0.588316	0.00022	0.00284465
PWY-6344	-0.10096	0.0576695	0.09803	0.19745
PWY-6348	0.222248	0.212739	0.31079	0.439693
PWY-6349	-0.278856	0.152725	0.08549	0.179749
PWY-6357	0.222248	0.212739	0.31079	0.439693
PWY-6363	1.10731	0.335353	0.00421	0.0243829
PWY-6372	0.024236	0.301366	0.93684	0.967688
PWY-6383	-0.19127	0.0600874	0.00544	0.0296533
PWY-6385	-0.0530783	0.0354891	0.15309	0.26514
PWY-6386	-0.0580921	0.0264958	0.04255	0.110271
PWY-6387	-0.0516933	0.0216312	0.02872	0.0888982
PWY-6388	-2.56351	0.435251	2e-05	0.000427692
PWY-6389	0.330989	0.123333	0.0157	0.0592564
PWY-6390	-2.56351	0.435251	2e-05	0.000427692
PWY-6397	0.0303935	0.0719554	0.67803	0.780507
PWY-6406	-0.0920406	0.112949	0.42641	0.552573
PWY-6409	0.695396	0.403232	0.10274	0.202925
PWY-6416	0.0111272	0.0469254	0.81539	0.875206
PWY-6421	-0.0771628	0.129134	0.55802	0.68114
PWY-6435	1.03174	0.286992	0.00223	0.0161419
PWY-6443	-0.279153	0.935261	0.76896	0.842447
PWY-6444	46.0544	0.120295	1e-06	2.92632e-05
PWY-6446	46.0544	0.120295	1e-06	2.92632e-05
PWY-6454	0.443648	0.246025	0.0891	0.184505
PWY-6455	1.2378	0.428511	0.01021	0.0428435
PWY-6459	0.228852	0.565428	0.69072	0.787517
PWY-6461	-0.847011	0.476957	0.09366	0.191386
PWY-6462	0.634511	0.354234	0.09108	0.188255
PWY-6463	0.00240265	0.517608	0.99635	0.99998
PWY-6464	53.8639	1.53839e+06	0.99997	0.99998
PWY-6465	2.70475	0.372722	1e-06	2.92632e-05
PWY-6466	-0.112064	0.05115	0.04268	0.110271
PWY-6470	-0.0473381	0.0382321	0.23248	0.359485
PWY-6471	-0.0177228	0.0313753	0.57954	0.701019
PWY-6473	0.617485	0.447704	0.1857	0.304121
PWY-6478	0.551019	0.180804	0.00728	0.034744
PWY-6483	-0.995257	0.234773	0.00055	0.00582476
PWY-6486	-0.771298	0.39515	0.06762	0.150087
PWY-6497	5.0777	0.772369	1e-06	2.92632e-05
PWY-6499	4.97021	0.818266	1e-05	0.000252727
PWY-6502	-0.0759309	0.0404754	0.07794	0.166672
PWY-6505	51.8507	0.117666	1e-06	2.92632e-05
PWY-6507	3.37663	0.611045	4e-05	0.000741333
PWY-6510	-0.0319099	0.174283	0.85689	0.910958
PWY-6517	-0.14362	0.088914	0.12466	0.230652
PWY-6518	37.9244	0.0908191	1e-06	2.92632e-05
PWY-6519	0.0913678	0.0486806	0.07781	0.166672
PWY-6523	0.116006	0.359968	0.75118	0.827861
PWY-6527	-0.00193267	0.0226949	0.93313	0.967688
PWY-6531	-0.0128503	0.0494988	0.79828	0.866505
PWY-6534	-1.53636	0.284848	5e-05	0.000896774
PWY-6535	0.258089	0.337441	0.45485	0.581371
PWY-6536	-0.00163331	0.0288404	0.9555	0.977481
PWY-6537	-0.233663	0.243487	0.35068	0.477303
PWY-6538	2.95856	0.854606	0.00298	0.0191724
PWY-6543	0.269553	0.401904	0.51143	0.63543
PWY-6545	-0.0456999	0.0371905	0.23588	0.361293
PWY-6549	-0.0674687	0.035421	0.07387	0.161066
PWY-6556	-0.172521	0.0879456	0.06639	0.148244
PWY-6559	-0.0505391	0.0421656	0.24713	0.372875
PWY-6562	-0.0464781	0.0473756	0.34032	0.46726
PWY-6575	0.912082	0.288953	0.00576	0.0296533
PWY-6578	-0.108557	0.0724599	0.15243	0.26514
PWY-6580	0.024236	0.301366	0.93684	0.967688
PWY-6581	-0.381171	0.421416	0.37837	0.503286
PWY-6583	0.979044	0.312177	0.00602	0.0305673
PWY-6587	0.0401785	0.0851108	0.64288	0.760513
PWY-6588	-0.20185	0.541577	0.71397	0.804392
PWY-6596	0.0149989	0.0551133	0.78879	0.85859
PWY-6599	-0.0417599	0.039655	0.30704	0.436052
PWY-66	0.970134	0.388539	0.02309	0.0761901
PWY-6605	-0.0297858	0.0407818	0.47511	0.601049
PWY-6606	0.569734	0.4559	0.22834	0.353641
PWY-6607	0.638179	0.469118	0.19148	0.313126
PWY-6608	0.569734	0.4559	0.22834	0.353641
PWY-6609	-0.0332593	0.0315269	0.30621	0.435987
PWY-6610	0.0508645	0.0548428	0.36667	0.491842
PWY-6611	-0.00373817	0.0308584	0.905	0.944053
PWY-6613	-0.0908735	0.0523735	0.10081	0.199467
PWY-6614	-0.0489861	0.0208336	0.03103	0.0932577
PWY-6617	-0.637579	0.678463	0.36051	0.486513
PWY-6619	2.88347	0.456427	1e-05	0.000252727
PWY-6620	-0.0417599	0.039655	0.30704	0.436052
PWY-6622	1.96208	0.877111	0.03897	0.104926
PWY-6627	-0.103529	0.0668394	0.13981	0.250352
PWY-6637	0.0357789	0.563094	0.95008	0.973723
PWY-6638	1.02756	0.342421	0.00804	0.0369441
PWY-6642	1.02691	0.342573	0.0081	0.0370667
PWY-6643	1.03035	0.341481	0.00776	0.0362207
PWY-6644	-0.0953622	0.0649055	0.16003	0.27127
PWY-6646	-0.0685649	0.272313	0.80422	0.869929
PWY-6650	0.912082	0.288953	0.00576	0.0296533
PWY-6654	0.729951	0.217598	0.00376	0.0220059
PWY-6655	3.82898	0.508005	1e-06	2.92632e-05
PWY-6657	-0.400821	0.347858	0.26516	0.391619
PWY-6658	2.7816	0.550495	0.0001	0.00168485
PWY-6660	0.823641	0.324128	0.02109	0.0717189
PWY-6661	0.823641	0.324128	0.02109	0.0717189
PWY-6664	0.024236	0.301366	0.93684	0.967688
PWY-6672	0.00437869	0.0613618	0.94395	0.972454
PWY-6678	54.0278	1.45009e+06	0.99997	0.99998
PWY-6679	-0.595618	1.00702	0.56199	0.685233
PWY-6683	1.48818	0.341258	0.00043	0.0047816
PWY-6686	-1.18957	0.4934	0.02751	0.0859301
PWY-6690	0.90404	0.269461	0.00376	0.0220059
PWY-6692	-0.0725836	0.0924685	0.44328	0.570437
PWY-6693	0.338146	0.282039	0.247	0.372875
PWY-6694	-2.13953	0.443367	0.00016	0.00219654
PWY-6695	-0.887935	0.988063	0.38138	0.505476
PWY-6700	0.104954	0.0525115	0.06189	0.139518
PWY-6703	0.230316	0.0998111	0.03387	0.098338
PWY-6707	0.0111272	0.0469254	0.81539	0.875206
PWY-6708	0.657213	0.202549	0.00477	0.0270624
PWY-6713	0.593147	0.226727	0.01807	0.0656661
PWY-6718	-1.80711	0.292999	1e-05	0.000252727
PWY-6722	0.269553	0.401904	0.51143	0.63543
PWY-6724	0.0642266	0.0597473	0.29741	0.426185
PWY-6728	-0.0436897	0.02414	0.08803	0.182629
PWY-6731	-0.0910021	0.058444	0.13787	0.247277
PWY-6735	3.06533	0.763566	0.0009	0.00827107
PWY-6737	-0.0285538	0.0405175	0.49052	0.619707
PWY-6748	0.449972	0.377076	0.24913	0.375251
PWY-6749	-0.0182406	0.0174162	0.30961	0.439141
PWY-6753	3.16196	0.608014	7e-05	0.00123556
PWY-6755	1.10743	0.393461	0.01193	0.0475888
PWY-6756	-0.535717	0.699605	0.45433	0.581371
PWY-6759	41.2092	0.106385	1e-06	2.92632e-05
PWY-6760	0.745463	0.206057	0.00213	0.0157904
PWY-6763	3.39753	0.710912	0.00017	0.00230537
PWY-6766	3.57531	0.731341	0.00014	0.00197063
PWY-6780	-0.17567	0.405854	0.67057	0.775129
PWY-6784	3.03909	0.785795	0.00124	0.010689
PWY-6785	2.09289	0.507703	0.00071	0.00674803
PWY-6788	1.01294	0.279884	0.00212	0.0157904
PWY-6797	0.151754	0.0513008	0.00881	0.0395029
PWY-6802	0.117977	0.0765952	0.1419	0.252468
PWY-6803	-0.108293	0.0524137	0.0544	0.126111
PWY-6807	0.148943	0.0705823	0.04996	0.117702
PWY-6808	0.531387	0.357457	0.15544	0.26514
PWY-6813	53.2373	0.116915	1e-06	2.92632e-05
PWY-6823	-0.118496	0.0343476	0.00306	0.0193336
PWY-6826	0.323168	0.256007	0.22387	0.34866
PWY-6829	-0.0106734	0.0460048	0.8193	0.877709
PWY-6834	1.41854	0.50687	0.01234	0.0485665
PWY-6837	1.30333	0.317871	0.00075	0.0070084
PWY-6840	1.05958	0.757256	0.17972	0.297807
PWY-6842	-0.128604	0.0606393	0.04895	0.116309
PWY-6848	2.9568	0.329924	1e-06	2.92632e-05
PWY-6853	-0.131767	0.0810852	0.12255	0.229306
PWY-6854	0.232339	0.0682553	0.00338	0.0205478
PWY-6855	-0.118391	0.0505105	0.03149	0.0941314
PWY-6857	0.306659	0.105083	0.00958	0.0415377
PWY-6859	-0.117619	0.0461057	0.02066	0.0713821
PWY-6863	1.06709	0.304294	0.0027	0.0179784
PWY-6871	0.0518779	0.0685015	0.45922	0.586283
PWY-6873	-0.127385	0.056538	0.03775	0.104788
PWY-6876	-0.243975	0.555529	0.66607	0.773304
PWY-6883	0.757012	0.272168	0.0128	0.0499425
PWY-6886	-0.0445402	0.0262866	0.10843	0.211905
PWY-6890	0.729262	0.306108	0.02915	0.0890516
PWY-6891	-0.0776369	0.0362479	0.04698	0.115799
PWY-6892	-0.0792654	0.036376	0.04369	0.110317
PWY-6893	-0.0249535	0.0192931	0.21317	0.334809
PWY-6894	-0.0249535	0.0192931	0.21317	0.334809
PWY-6896	-0.0492669	0.0257276	0.07248	0.158345
PWY-6897	-0.05786	0.0255906	0.03716	0.103824
PWY-6898	-0.278605	0.728563	0.7069	0.798043
PWY-6899	-0.0807204	0.585888	0.89204	0.93561
PWY-6901	-0.0732044	0.0336499	0.04399	0.110497
PWY-6902	-0.0757538	0.0496723	0.14563	0.257457
PWY-6906	-0.00801532	0.0394781	0.84152	0.896332
PWY-6907	0.00198226	0.0251506	0.9381	0.967688
PWY-6908	0.00198226	0.0251506	0.9381	0.967688
PWY-6910	1.62439	0.348608	0.00022	0.00284465
PWY-6915	0.687189	0.295139	0.03249	0.0955029
PWY-6919	0.575687	0.277762	0.05373	0.125995
PWY-6920	-0.12723	0.0567318	0.03854	0.104788
PWY-6922	-0.0362751	0.0419969	0.39975	0.52544
PWY-6932	1.15326	0.255121	0.0003	0.00351158
PWY-6936	-0.0692587	0.0614965	0.27572	0.402892
PWY-6938	-1.80406	1.02342	0.0959	0.195313
PWY-6941	-1.53636	0.284848	5e-05	0.000896774
PWY-6942	0.847647	0.315922	0.01572	0.0592564
PWY-6943	0.277663	0.319312	0.39665	0.52322
PWY-6944	-0.374638	0.269708	0.18275	0.300618
PWY-6945	1.00627	0.317881	0.00565	0.0296533
PWY-6946	1.10458	0.31493	0.0027	0.0179784
PWY-6948	1.10458	0.31493	0.0027	0.0179784
PWY-6951	-0.0418354	0.0339601	0.23476	0.361293
PWY-6952	-0.129239	0.0590084	0.04274	0.110271
PWY-6953	1.11092	0.32141	0.00302	0.0191899
PWY-6961	-0.176658	0.0721471	0.02549	0.0807546
PWY-6963	-0.0742107	0.0359255	0.05445	0.126111
PWY-6964	-0.068142	0.036657	0.08044	0.171688
PWY-6966	6.00462	1.53076	0.0011	0.0097856
PWY-6969	-0.0194078	0.0258723	0.46343	0.590303
PWY-6973	0.531387	0.357457	0.15544	0.26514
PWY-6974	0.531387	0.357457	0.15544	0.26514
PWY-6976	0.531387	0.357457	0.15544	0.26514
PWY-6978	0.987789	0.227397	0.00044	0.00479686
PWY-6981	0.00564519	0.0798537	0.94447	0.972454
PWY-6983	0.0226645	0.067348	0.74059	0.820255
PWY-6987	-0.0418585	0.042176	0.33488	0.46148
PWY-6993	-0.318152	0.243013	0.20789	0.330248
PWY-6999	2.95856	0.854606	0.00298	0.0191724
PWY-7000	-0.397415	0.419874	0.35715	0.48374
PWY-7006	-0.0280597	0.219649	0.89985	0.939562
PWY-7007	0.801098	0.268654	0.00837	0.0379896
PWY-7008	-0.675728	0.369148	0.08476	0.179749
PWY-7013	0.123985	0.0769404	0.12549	0.231024
PWY-702	0.0580853	0.0671608	0.39915	0.52544
PWY-7028	1.37071	0.401624	0.00331	0.0205478
PWY-7031	-0.71182	0.432043	0.1178	0.223158
PWY-7032	1.96208	0.877111	0.03897	0.104926
PWY-7033	-0.12723	0.0567318	0.03854	0.104788
PWY-7035	-0.12723	0.0567318	0.03854	0.104788
PWY-7037	-1.75552	0.582117	0.00779	0.0362207
PWY-7039	-0.00332263	0.388322	0.99327	0.99998
PWY-7044	3.61078	1.00529	0.00225	0.0161419
PWY-7046	-0.436442	0.359309	0.24109	0.367249
PWY-7049	-0.127028	0.0567057	0.03873	0.104788
PWY-7052	0.0685867	0.151916	0.65735	0.772699
PWY-7053	-0.0768259	0.0420436	0.08526	0.179749
PWY-7072	-1.55037	0.542115	0.01085	0.0447683
PWY-7076	-0.424799	0.319739	0.20155	0.324395
PWY-7077	-0.0310945	0.0382284	0.42724	0.552573
PWY-7084	-0.291668	0.261917	0.28095	0.408387
PWY-7089	0.476675	0.1864	0.0204	0.0713821
PWY-7090	-0.0990767	0.0454284	0.04352	0.110317
PWY-7091	0.47915	0.188296	0.02094	0.0717189
PWY-7092	0.47915	0.188296	0.02094	0.0717189
PWY-7094	0.0133618	0.0423489	0.75621	0.83258
PWY-7096	-0.00353357	0.0663821	0.95817	0.977481
PWY-7097	0.803488	0.360136	0.03943	0.105135
PWY-7098	0.803488	0.360136	0.03943	0.105135
PWY-7102	-0.117619	0.0461057	0.02066	0.0713821
PWY-7104	0.531387	0.357457	0.15544	0.26514
PWY-7111	0.213874	0.0455231	0.00021	0.00281349
PWY-7112	3.70204	0.657269	3e-05	0.000606545
PWY-7115	-0.0193029	0.0286968	0.51021	0.635334
PWY-7117	-0.0193924	0.0349954	0.5867	0.707603
PWY-7118	-0.0405194	0.0357077	0.27223	0.399366
PWY-7119	-1.77529	0.0722723	1e-06	2.92632e-05
PWY-7124	-0.0160362	0.0310573	0.61227	0.729737
PWY-7126	-0.0221572	0.0562401	0.6985	0.790969
PWY-7131	1.70389	0.56963	0.00821	0.0374161
PWY-7136	54.0278	1.45009e+06	0.99997	0.99998
PWY-7142	-1.05879	0.601399	0.09629	0.195749
PWY-7147	-0.102842	0.0723532	0.17329	0.288471
PWY-7153	-0.0534247	0.0386542	0.18483	0.303143
PWY-7158	1.1714	0.59815	0.0668	0.148563
PWY-7159	-0.105072	0.0597998	0.0969	0.196271
PWY-7165	1.81846	0.552603	0.00432	0.0248904
PWY-7174	0.251144	0.243415	0.31664	0.446266
PWY-7176	-0.0749972	0.0267512	0.01221	0.0483186
PWY-7177	-0.102234	0.0397686	0.01984	0.0709392
PWY-7178	1.38798	0.849688	0.12074	0.228338
PWY-7179	-0.0452885	0.0445099	0.32318	0.451411
PWY-7180	-0.106399	0.0538354	0.06457	0.145054
PWY-7181	-0.178795	0.0863845	0.05402	0.126111
PWY-7183	-0.0834078	0.0789038	0.30527	0.435205
PWY-7184	-0.0425593	0.0365958	0.26091	0.387359
PWY-7185	-0.0639437	0.0329515	0.06908	0.152415
PWY-7187	-0.00815658	0.0348031	0.8175	0.876625
PWY-7193	-0.139681	0.0735487	0.07465	0.162448
PWY-7197	-0.0713226	0.0310735	0.03471	0.0989965
PWY-7198	-0.0419929	0.0352094	0.24938	0.375251
PWY-7199	-0.065073	0.0359368	0.08789	0.182629
PWY-7204	-0.0195109	0.0756836	0.79966	0.866505
PWY-7205	-0.0382943	0.0558855	0.50244	0.631314
PWY-7206	-0.51911	0.398721	0.2103	0.3336
PWY-7210	-0.0412563	0.0352695	0.25824	0.385972
PWY-7216	0.811829	0.258065	0.0059	0.0300954
PWY-7218	-0.0589428	0.0310643	0.07489	0.162652
PWY-7219	0.015061	0.0289199	0.60924	0.727685
PWY-722	-2.03246	0.357655	3e-05	0.000606545
PWY-7220	-0.0454731	0.0389837	0.25953	0.38686
PWY-7221	-0.0460452	0.0272053	0.10879	0.212236
PWY-7222	-0.0454731	0.0389837	0.25953	0.38686
PWY-7224	-0.0347368	0.0557065	0.54119	0.664976
PWY-7226	-0.044226	0.0383373	0.26462	0.391619
PWY-7227	-0.044226	0.0383373	0.26462	0.391619
PWY-723	1.33774	0.392733	0.00336	0.0205478
PWY-7230	-0.0366954	0.0321797	0.26996	0.397084
PWY-7234	-0.009175	0.0404786	0.82339	0.879548
PWY-7235	1.24776	0.256326	0.00014	0.00197063
PWY-7237	-0.146045	0.0665499	0.04238	0.110271
PWY-7238	0.000336669	0.0297058	0.99109	0.99998
PWY-7241	-0.112507	0.0719652	0.13639	0.245414
PWY-7242	0.0252149	0.0468735	0.59759	0.71685
PWY-7246	6.30248	1.58184	0.00096	0.00875016
PWY-7247	-0.0560542	0.0487948	0.26656	0.392602
PWY-7248	0.160608	0.060747	0.01706	0.0626096
PWY-7250	-0.139665	0.0600434	0.03264	0.0955149
PWY-7254	-0.0170399	0.0260485	0.52176	0.64682
PWY-7255	1.47063	0.756497	0.06864	0.151855
PWY-7268	-0.0519512	0.0413024	0.22546	0.350645
PWY-7269	0.0263307	0.039068	0.50939	0.635024
PWY-7270	0.142096	0.0515817	0.01353	0.0520601
PWY-7274	0.120142	0.0522746	0.0345	0.0988763
PWY-7279	-0.00308462	0.0604489	0.9599	0.977481
PWY-7282	-0.0515815	0.0619111	0.41631	0.541446
PWY-7285	-0.0128618	0.0367437	0.73061	0.812438
PWY-7286	-0.0128618	0.0367437	0.73061	0.812438
PWY-7288	-0.075232	0.0464248	0.12352	0.229306
PWY-7290	0.672491	0.402294	0.1129	0.218719
PWY-7291	1.31185	0.595361	0.04164	0.109465
PWY-7294	0.566077	0.25658	0.04141	0.109377
PWY-7295	0.711725	0.273059	0.01843	0.0667562
PWY-7301	0.626031	0.356598	0.09716	0.19644
PWY-7303	-0.115632	0.534927	0.83143	0.886434
PWY-7307	0.993978	0.292165	0.00339	0.0205478
PWY-7308	-0.31621	0.311545	0.32435	0.451411
PWY-7312	0.53391	0.358012	0.1542	0.26514
PWY-7315	0.536532	0.357538	0.1518	0.264579
PWY-7316	0.813898	0.372274	0.04307	0.110317
PWY-7317	2.19617	0.584771	0.00158	0.0132102
PWY-7318	0.531387	0.357457	0.15544	0.26514
PWY-7328	0.0838785	0.0505291	0.11525	0.220203
PWY-7330	0.0887869	0.195446	0.65537	0.772004
PWY-7331	0.0887869	0.195446	0.65537	0.772004
PWY-7332	0.0887869	0.195446	0.65537	0.772004
PWY-7333	1.36356	0.400956	0.0034	0.0205478
PWY-7334	1.36356	0.400956	0.0034	0.0205478
PWY-7335	0.112903	0.81124	0.89095	0.93554
PWY-7336	-0.490721	0.415918	0.25431	0.381637
PWY-7337	1.17794	0.322502	0.00197	0.0151079
PWY-7338	1.17794	0.322502	0.00197	0.0151079
PWY-7339	1.09589	0.316779	0.003	0.0191724
PWY-7340	0.976612	0.284663	0.00319	0.0200411
PWY-7342	-0.205637	0.36447	0.57998	0.701019
PWY-7343	0.110136	0.245117	0.65888	0.773304
PWY-7344	0.0222216	0.0264848	0.41309	0.537888
PWY-7346	-0.0064049	0.0500406	0.89966	0.939562
PWY-7347	-0.0118422	0.0835735	0.88898	0.934353
PWY-735	1.02108	0.285919	0.00235	0.0166446
PWY-7353	-0.0574617	0.0330364	0.10005	0.198356
PWY-7356	0.535928	0.37461	0.17066	0.284946
PWY-7357	-0.0250559	0.0277323	0.37889	0.503376
PWY-7367	49.9488	0.0899148	1e-06	2.92632e-05
PWY-7371	-1.20829	0.56513	0.04733	0.115799
PWY-7374	0.790036	0.333526	0.02996	0.091026
PWY-7376	-0.103066	0.071448	0.16732	0.281482
PWY-7377	-0.140676	0.135462	0.31359	0.442528
PWY-7378	-0.0150859	0.0587007	0.80027	0.866505
PWY-7380	-0.0833144	0.0444092	0.07793	0.166672
PWY-7381	-0.0418101	0.0421666	0.33532	0.46148
PWY-7382	-0.0355277	0.0891447	0.69519	0.790382
PWY-7383	0.000571818	0.03716	0.9879	0.99998
PWY-7384	-0.0875185	0.0339457	0.01954	0.0700919
PWY-7385	-0.0501025	0.0443321	0.2741	0.40158
PWY-7387	0.884185	0.289509	0.00718	0.0345635
PWY-7388	0.0602255	0.0378884	0.13036	0.237251
PWY-7391	-0.0146408	0.0838903	0.86352	0.914509
PWY-7394	3.01886	0.652833	0.00024	0.00306759
PWY-7395	-0.0310945	0.0382284	0.42724	0.552573
PWY-7396	0.125443	0.063635	0.06519	0.146152
PWY-7399	-0.301139	0.201124	0.15266	0.26514
PWY-7400	-0.0297981	0.029079	0.31985	0.448516
PWY-7401	0.724432	0.26713	0.0148	0.0565553
PWY-7402	-0.43659	0.221888	0.06565	0.146887
PWY-7409	-0.0193881	0.0534091	0.72107	0.809384
PWY-7411	2.96834	0.54053	4e-05	0.000741333
PWY-7413	0.521645	0.360333	0.1659	0.279941
PWY-7414	0.528758	0.35855	0.15857	0.269206
PWY-7415	1.76001	0.492333	0.00233	0.0166087
PWY-7417	0.172556	0.472332	0.71937	0.809384
PWY-7420	0.29701	0.145493	0.05705	0.131345
PWY-7425	-0.109312	0.0731787	0.15357	0.26514
PWY-7431	0.913681	0.289081	0.00571	0.0296533
PWY-7432	0.734274	0.318974	0.03425	0.0984996
PWY-7437	0.159271	0.165083	0.34817	0.474467
PWY-7440	0.531387	0.357457	0.15544	0.26514
PWY-7442	0.0114444	0.0672814	0.86694	0.917257
PWY-7445	-0.127638	0.0585003	0.04345	0.110317
PWY-7446	0.828937	0.292853	0.01154	0.046978
PWY-7456	-0.086889	0.0537572	0.12443	0.23061
PWY-7459	2.42662	0.359444	1e-06	2.92632e-05
PWY-7466	-1.49083	0.423935	0.00265	0.0179784
PWY-7467	1.36356	0.400956	0.0034	0.0205478
PWY-7472	-0.182046	0.503321	0.72204	0.809384
PWY-7480	0.204563	0.466009	0.66621	0.773304
PWY-7494	0.468766	0.289217	0.12346	0.229306
PWY-761	0.369614	0.388131	0.35429	0.481627
PWY-801	1.06078	0.367129	0.01019	0.0428435
PWY-81	1.94256	0.427536	0.00029	0.00351158
PWY-822	1.9874	0.621793	0.00529	0.0290873
PWY-842	-0.0123696	0.0814309	0.88105	0.929533
PWY-862	0.704296	0.464938	0.14819	0.261153
PWY-881	1.45735	0.397721	0.00192	0.0149303
PWY-882	-0.113691	0.0625459	0.08677	0.181085
PWY-922	-0.0146408	0.0838903	0.86352	0.914509
PWY0-1021	-0.140219	0.0601483	0.03231	0.0953016
PWY0-1182	0.463037	0.148229	0.00618	0.0310957
PWY0-1221	4.40555	0.689479	1e-05	0.000252727
PWY0-1241	0.70558	0.200558	0.00264	0.0179784
PWY0-1261	-0.0365227	0.0297732	0.23666	0.361989
PWY0-1264	0.167796	0.0495905	0.00353	0.0212182
PWY0-1275	-0.0354209	0.0891503	0.69608	0.790382
PWY0-1280	1.35971	0.462909	0.0092	0.0405968
PWY0-1295	-0.162813	0.0860436	0.07562	0.163917
PWY0-1296	-0.0423989	0.0453531	0.36295	0.48862
PWY0-1299	1.21685	0.505403	0.02769	0.0862501
PWY0-1300	0.0572126	0.0710119	0.43156	0.557369
PWY0-1301	2.63316	0.752374	0.00275	0.0182024
PWY0-1305	-0.99774	0.546488	0.08551	0.179749
PWY0-1309	-0.0768913	0.0749235	0.31915	0.448099
PWY0-1312	-0.109577	0.438766	0.80578	0.869929
PWY0-1313	-0.0427	0.0576538	0.46903	0.59607
PWY0-1315	1.35971	0.462909	0.0092	0.0405968
PWY0-1317	0.593147	0.226727	0.01807	0.0656661
PWY0-1319	0.127597	0.0512833	0.02351	0.0766405
PWY0-1321	-0.116257	0.0714105	0.12191	0.228993
PWY0-1324	0.711725	0.314066	0.03678	0.103281
PWY0-1329	0.136892	0.0484198	0.01162	0.046978
PWY0-1336	-0.0667654	0.0597786	0.27958	0.407461
PWY0-1338	1.96605	0.532834	0.00182	0.01456
PWY0-1348	-0.0833897	0.0829296	0.32873	0.455795
PWY0-1352	-0.116257	0.0714105	0.12191	0.228993
PWY0-1353	0.136892	0.0484198	0.01162	0.046978
PWY0-1356	-0.0833897	0.0829296	0.32873	0.455795
PWY0-1415	-0.136216	0.0591848	0.03428	0.0984996
PWY0-1466	1.72616	0.378633	0.00028	0.00345956
PWY0-1471	2.08121	0.655977	0.00557	0.0296533
PWY0-1477	3.2398	0.384412	1e-06	2.92632e-05
PWY0-1479	-0.0350634	0.0408145	0.40224	0.528088
PWY0-1507	-0.0728307	0.0317314	0.03472	0.0989965
PWY0-1533	0.184588	0.345317	0.59989	0.718834
PWY0-1535	-1.01338	0.365175	0.01297	0.0502531
PWY0-1544	-0.119543	0.0685741	0.09934	0.197614
PWY0-1545	-0.02428	0.0549135	0.66395	0.773304
PWY0-1546	-1.37575	0.456447	0.00782	0.0362207
PWY0-166	-0.0426642	0.037493	0.27094	0.397999
PWY0-301	-0.176658	0.0721471	0.02549	0.0807546
PWY0-321	0.958123	0.309547	0.00657	0.0320432
PWY0-41	-0.199033	0.0811722	0.02531	0.0806439
PWY0-42	0.80972	0.351536	0.03416	0.0984996
PWY0-43	-0.15427	0.0635471	0.02659	0.0840002
PWY0-501	-0.0418101	0.0421666	0.33532	0.46148
PWY0-541	1.43575	0.425109	0.00358	0.021403
PWY0-661	0.485994	0.309733	0.13506	0.24381
PWY0-662	-0.0352987	0.0454045	0.44759	0.573564
PWY0-823	0.665043	0.313313	0.04877	0.116309
PWY0-862	0.142846	0.0674051	0.0491	0.116416
PWY0-901	-0.0789891	0.052005	0.14717	0.259767
PWY0-981	1.64435	0.409084	0.00089	0.00824733
PWY1-2	0.0565567	0.130588	0.67039	0.775129
PWY1-3	0.569855	0.253299	0.038	0.104788
PWY1F-353	0.468766	0.289217	0.12346	0.229306
PWY1G-0	0.00544796	0.0825626	0.94816	0.973723
PWY1G-1	-0.0960061	0.264459	0.72106	0.809384
PWY1G-126	-0.0717537	0.140297	0.61562	0.732944
PWY1G-170	-0.0746271	0.0724386	0.31735	0.446557
PWY3DJ-11470	-0.995257	0.234773	0.00055	0.00582476
PWY3DJ-35471	54.4182	1.74132e+06	0.99998	0.99998
PWY3O-19	1.24776	0.256326	0.00014	0.00197063
PWY3O-210	-0.99774	0.546488	0.08551	0.179749
PWY3O-355	2.07946	0.363494	2e-05	0.000427692
PWY3O-4108	0.12302	0.0704602	0.09886	0.197614
PWY490-3	-0.0881659	0.0393479	0.03869	0.104788
PWY4FS-7	-0.02428	0.0549135	0.66395	0.773304
PWY4FS-8	-0.02428	0.0549135	0.66395	0.773304
PWY4LZ-257	0.0946773	0.0869865	0.2916	0.41894
PWY5F9-12	-0.7301	0.379292	0.07114	0.155724
PWY66-161	0.0134953	0.0518319	0.79771	0.866505
PWY66-162	0.059443	0.0429449	0.18421	0.302572
PWY66-21	0.0571782	0.0561762	0.32302	0.451411
PWY66-3	-1.75219	0.565309	0.00651	0.0318904
PWY66-341	-1.75219	0.565309	0.00651	0.0318904
PWY66-367	0.334678	0.221321	0.14885	0.261901
PWY66-368	0.586515	0.263018	0.03952	0.105135
PWY66-373	0.0320028	0.0521591	0.54763	0.671405
PWY66-375	2.17667	0.85271	0.0206	0.0713821
PWY66-387	-0.114273	0.0528899	0.04529	0.112668
PWY66-388	0.912082	0.288953	0.00576	0.0296533
PWY66-389	-0.102008	0.0495177	0.05504	0.12698
PWY66-391	-0.035649	0.0418741	0.40642	0.532319
PWY66-398	-0.00962287	0.0238727	0.69191	0.787517
PWY66-399	-0.016968	0.0297305	0.57565	0.700353
PWY66-4	-1.75219	0.565309	0.00651	0.0318904
PWY66-400	-0.0461956	0.0277411	0.11418	0.219543
PWY66-422	-0.0404794	0.0253538	0.12878	0.235532
PWY66-425	0.0416437	0.0748498	0.58521	0.706573
PWY66-428	0.0620858	0.226181	0.78701	0.85859
PWY6666-2	0.76228	0.258669	0.00902	0.040121
PWY8J2-22	1.90535	2.07111	0.37046	0.495134
PWYG-321	0.161462	0.0644597	0.02272	0.0754168
PWYQT-4429	1.49491	0.301419	0.00012	0.00196235
PYRIDNUCSAL-PWY	-0.0806811	0.0254898	0.00565	0.0296533
PYRIDNUCSYN-PWY	-0.0982124	0.0343074	0.01078	0.0447683
PYRIDOXSYN-PWY	0.0262125	0.0372415	0.49105	0.619707
PYRUVDEHYD-PWY	0.0416117	0.0291736	0.17187	0.286536
PYRUVOX-PWY	0.0037796	0.0684054	0.95658	0.977481
QUINATEDEG-PWY	0.0139607	0.0475151	0.77246	0.845448
REDCITCYC	-0.0523337	0.0306388	0.10581	0.207881
RHAMCAT-PWY	0.431384	0.393496	0.28824	0.415724
RIBOKIN-PWY	-0.097231	0.0443368	0.04251	0.110271
RIBOSYN2-PWY	0.0505583	0.0555395	0.37538	0.499907
RUMP-PWY	0.0405378	0.0335745	0.24381	0.370885
SALVADEHYPOX-PWY	0.0244738	0.0249483	0.34036	0.46726
SALVPURINE2-PWY	-0.105274	0.0655523	0.1267	0.232109
SAM-PWY	0.0106265	0.029719	0.72507	0.809516
SERDEG-PWY	0.298026	0.229232	0.21092	0.333632
SERSYN-PWY	-0.0308569	0.0186702	0.11673	0.222267
SHIKIMATEDEG-PWY	50.469	267403	0.99985	0.99998
SO4ASSIM-PWY	1.6995	0.347557	0.00014	0.00197063
SUCROSEUTIL2-PWY	0.594068	0.296743	0.06151	0.139023
SUCSYN-PWY	-0.00687517	0.0377832	0.85776	0.911012
SUCUTIL-PWY	0.338146	0.282039	0.247	0.372875
SULFMETII-PWY	1.27887	0.338938	0.00152	0.0128048
TCA	-0.0186562	0.0292376	0.53192	0.655759
TEICHOICACID-PWY	0.776689	0.476926	0.1218	0.228993
THIOREDOX-PWY	-0.101828	0.0766505	0.20158	0.324395
THRDLCTCAT-PWY	-0.0203021	0.057554	0.72861	0.811838
THREONINE-DEG2-PWY	-0.0170735	0.0403488	0.67749	0.780507
TOLUENE-DEG-2-OH-PWY	0.117755	0.291208	0.69099	0.787517
TOLUENE-DEG-4-OH-PWY	53.1986	0.116912	1e-06	2.92632e-05
TOLUENE-DEG-CATECHOL-PWY	3.57531	0.731341	0.00014	0.00197063
TOLUENE-DEG-DIOL-PWY	0.117755	0.291208	0.69099	0.787517
TREDEGLOW-PWY	0.130867	0.0792388	0.11698	0.222362
TREHALOSESYN-PWY	1.45735	0.397721	0.00192	0.0149303
TRESYN-PWY	-0.0233211	0.0450726	0.61154	0.729649
TRIGLSYN-PWY	2.97423	0.540537	4e-05	0.000741333
TRNA-CHARGING-PWY	-0.0364185	0.0167431	0.04402	0.110497
TRPCAT-PWY	5.88818	1.40157	0.0006	0.00617778
TRPIAACAT-PWY	-0.633648	0.712957	0.38654	0.511097
TRPSYN-PWY	0.305124	0.0976846	0.00618	0.0310957
TRYPDEG-PWY	-0.0666133	0.0616407	0.29494	0.423191
TYRFUMCAT-PWY	1.41985	0.336251	0.00057	0.00592374
TYRSYN	0.0774422	0.319145	0.81118	0.87491
UDPNACETYLGALSYN-PWY	-0.0395238	0.0299126	0.20391	0.326256
UDPNAGSYN-PWY	-0.0329493	0.0250282	0.20548	0.32804
VALDEG-PWY	0.0459644	0.0565232	0.42735	0.552573
VALSYN-PWY	0.142037	0.0486835	0.0096	0.0415377
XYLCAT-PWY	0.450189	0.218034	0.05455	0.126111

## Sheet: S3_Fungal Diff. Analyses
Fungal Differential analyses
Taxa	Pre-treatment	Post-treatment	Pvalue	Padj
d__Apicomplexa;c__Conoidasida;o__Eucoccidiorida;f__Eimeriidae;g__Cyclospora;s__Cyclosporacayetanensis	0.00230059	0.01281	0.14259	0.229181
d__Apicomplexa;c__Conoidasida;o__Eucoccidiorida;f__Eimeriidae;g__Eimeria;s__Eimeriaacervulina	0.00532194	0.00817566	0.00013	0.000557864
d__Apicomplexa;c__Conoidasida;o__Eucoccidiorida;f__Eimeriidae;g__Eimeria;s__Eimeriatenella	0.00209152	0.0462849	7e-05	0.0003094
d__Apicomplexa;c__Conoidasida;o__Eucoccidiorida;f__Sarcocystidae;g__Cystoisospora;s__Cystoisosporasuis	0.0265437	0.0147868	0.01858	0.0421147
d__Apicomplexa;c__Conoidasida;o__Eugregarinorida;f__Porosporidae;g__Porospora;s__Porosporacf.giganteaA	0.0437267	0.124944	0.29519	0.397787
d__Ascomycota;c__Dothideomycetes;o__Aulographales;f__Aulographaceae;g__Aulographum;s__Aulographumhederae	0	0.0151554	0	0
d__Ascomycota;c__Dothideomycetes;o__Capnodiales;f__Capnodiaceae;g__Polychaeton;s__Polychaetoncitri	0.0163628	0.00675315	0.74084	0.80653
d__Ascomycota;c__Dothideomycetes;o__Dothideales;f__Saccotheciaceae;g__Aureobasidium;s__Aureobasidiummelanogenum	0.854232	4.47678	0.01808	0.0411926
d__Ascomycota;c__Dothideomycetes;o__Mycosphaerellales;f__Teratosphaeriaceae;g__Elasticomyces;s__Elasticomyceselasticus	0.000830304	0.0263156	0.1208	0.202248
d__Ascomycota;c__Dothideomycetes;o__Mycosphaerellales;f__Teratosphaeriaceae;g__Hortaea;s__Hortaeawerneckii	0.128692	0.309615	0.08957	0.160283
d__Ascomycota;c__Dothideomycetes;o__Myriangiales;f__Elsinoaceae;g__Elsinoe;s__NA	0.0625085	0.0104649	0.00046	0.00173778
d__Ascomycota;c__Dothideomycetes;o__NA;f__NA;g__NA;s__NA	0.0695783	0.22145	0.02089	0.0461669
d__Ascomycota;c__Dothideomycetes;o__NA;f__Zopfiaceae;g__Zopfia;s__Zopfiarhizophila	0.00341272	0.00661401	0	0
d__Ascomycota;c__Dothideomycetes;o__Pleosporales;f__Amniculicolaceae;g__Amniculicola;s__Amniculicolalignicola	0.0036434	0.165554	0.61194	0.708056
d__Ascomycota;c__Dothideomycetes;o__Pleosporales;f__Didymellaceae;g__Ascochyta;s__Ascochytarabiei	0.814165	0.963565	0.28347	0.384337
d__Ascomycota;c__Dothideomycetes;o__Pleosporales;f__Lentitheciaceae;g__Lentithecium;s__Lentitheciumfluviatile	0.00341257	0.0181849	0.17454	0.269744
d__Ascomycota;c__Dothideomycetes;o__Pleosporales;f__Melanommataceae;g__Melanomma;s__Melanommapulvis-pyrius	0.0593413	0.102748	0.25424	0.357879
d__Ascomycota;c__Dothideomycetes;o__Pleosporales;f__NA;g__Aaosphaeria;s__Aaosphaeriaarxii	0.00596221	0.0228598	0.94871	0.961766
d__Ascomycota;c__Dothideomycetes;o__Pleosporales;f__Pleosporaceae;g__Alternaria;s__Alternariaalternata	0.016098	0.0338164	0.00196	0.00623252
d__Ascomycota;c__Dothideomycetes;o__Pleosporales;f__Pleosporaceae;g__Stemphylium;s__Stemphyliumlycopersici	0.000672243	0.00672475	0	0
d__Ascomycota;c__Dothideomycetes;o__Pleosporales;f__Sporormiaceae;g__Sporormia;s__Sporormiafimetaria	0.00100478	0.00749921	0	0
d__Ascomycota;c__Dothideomycetes;o__Trypetheliales;f__Trypetheliaceae;g__Bogoriella;s__Bogoriellamegaspora	0.104312	0.101886	0	0
d__Ascomycota;c__Eurotiomycetes;o__Chaetothyriales;f__Herpotrichiellaceae;g__Cladophialophora;s__Cladophialophorapsammophila	0.180246	0.0779865	0.86484	0.902785
d__Ascomycota;c__Eurotiomycetes;o__Chaetothyriales;f__Herpotrichiellaceae;g__Exophiala;s__Exophialaspinifera	4.65977	0.335215	0.09171	0.163451
d__Ascomycota;c__Eurotiomycetes;o__Chaetothyriales;f__Herpotrichiellaceae;g__Fonsecaea;s__NA	0.000423292	0.0128776	0.29145	0.393948
d__Ascomycota;c__Eurotiomycetes;o__Chaetothyriales;f__Herpotrichiellaceae;g__NA;s__NA	0.0134526	0.0512125	0.20362	0.305085
d__Ascomycota;c__Eurotiomycetes;o__Chaetothyriales;f__NA;g__NA;s__Chaetothyrialessp.CBS132003	0.00432873	0.00558547	0.60011	0.699864
d__Ascomycota;c__Eurotiomycetes;o__Chaetothyriales;f__Trichomeriaceae;g__Knufia;s__Knufiapeltigerae	0.112954	1.28011	0.00451	0.0127783
d__Ascomycota;c__Eurotiomycetes;o__Chaetothyriales;f__Trichomeriaceae;g__Knufia;s__Knufiasp.JES_112	0.00135719	0.442689	0.00037	0.00143456
d__Ascomycota;c__Eurotiomycetes;o__Eurotiales;f__Aspergillaceae;g__Aspergillus;s__Aspergillusavenaceus	0.0049549	0.0103365	0.41121	0.522284
d__Ascomycota;c__Eurotiomycetes;o__Eurotiales;f__Aspergillaceae;g__Aspergillus;s__Aspergillusfumigatus	4.65793	2.1947	0.31396	0.420516
d__Ascomycota;c__Eurotiomycetes;o__Eurotiales;f__Aspergillaceae;g__Aspergillus;s__Aspergillusniger	0.0123773	0.00254367	0	0
d__Ascomycota;c__Eurotiomycetes;o__Eurotiales;f__Aspergillaceae;g__Aspergillus;s__Aspergillussp.HF37	0.00934676	0.0177323	0.873	0.90521
d__Ascomycota;c__Eurotiomycetes;o__Eurotiales;f__Aspergillaceae;g__Aspergillus;s__Aspergillusvadensis	0.0998822	0.260507	0.0046	0.0129503
d__Ascomycota;c__Eurotiomycetes;o__Eurotiales;f__Aspergillaceae;g__Aspergillus;s__Aspergilluswentii	0	0.00917201	0	0
d__Ascomycota;c__Eurotiomycetes;o__Eurotiales;f__Aspergillaceae;g__Aspergillus;s__NA	0.00810236	0.0108852	0.12395	0.206739
d__Ascomycota;c__Eurotiomycetes;o__Eurotiales;f__Aspergillaceae;g__NA;s__NA	0.224453	0.306252	0.28118	0.382405
d__Ascomycota;c__Eurotiomycetes;o__Eurotiales;f__Aspergillaceae;g__Penicilliopsis;s__Penicilliopsiszonata	0.00909006	0.115034	0.01927	0.0432352
d__Ascomycota;c__Eurotiomycetes;o__Eurotiales;f__Aspergillaceae;g__Penicillium;s__NA	0.100463	0.0411266	0.26694	0.369867
d__Ascomycota;c__Eurotiomycetes;o__Eurotiales;f__Aspergillaceae;g__Penicillium;s__Penicilliumdaleae	0.0481884	0.0972139	0.10524	0.180996
d__Ascomycota;c__Eurotiomycetes;o__Eurotiales;f__Aspergillaceae;g__Penicillium;s__Penicilliumlagena	0.00100566	0.00496577	0	0
d__Ascomycota;c__Eurotiomycetes;o__Eurotiales;f__Aspergillaceae;g__Penicillium;s__Penicilliumsalamii	0.0119373	0.066635	0.03072	0.0637476
d__Ascomycota;c__Eurotiomycetes;o__Eurotiales;f__Aspergillaceae;g__Penicillium;s__Penicilliumtaxi	0.0339119	0.0528997	0.16586	0.258134
d__Ascomycota;c__Eurotiomycetes;o__Eurotiales;f__Aspergillaceae;g__Penicillium;s__Penicilliumverhagenii	0.0493797	0.025985	0	0
d__Ascomycota;c__Eurotiomycetes;o__Eurotiales;f__Elaphomycetaceae;g__Elaphomyces;s__Elaphomycesgranulatus	0.0249002	0.0771536	0.00409	0.0117388
d__Ascomycota;c__Eurotiomycetes;o__Eurotiales;f__NA;g__NA;s__NA	0.00232893	0.294882	0	0
d__Ascomycota;c__Eurotiomycetes;o__Eurotiales;f__Trichocomaceae;g__Talaromyces;s__Talaromycesrugulosus	0.0451669	0.0495182	0.04858	0.0967223
d__Ascomycota;c__Eurotiomycetes;o__Phaeomoniellales;f__Phaeomoniellaceae;g__Phaeomoniella;s__Phaeomoniellachlamydospora	0.0401249	0.032766	4e-05	0.000184167
d__Ascomycota;c__Leotiomycetes;o__Erysiphales;f__Erysiphaceae;g__Golovinomyces;s__Golovinomycescichoracearum	0.00408241	0.0441402	0	0
d__Ascomycota;c__Leotiomycetes;o__Helotiales;f__Drepanopezizaceae;g__Drepanopeziza;s__Drepanopezizabrunnea	0.0156321	0.00887267	2e-05	9.50538e-05
d__Ascomycota;c__Leotiomycetes;o__Helotiales;f__Rutstroemiaceae;g__Rutstroemia;s__NA	0.00220853	0.00883421	0	0
d__Ascomycota;c__Leotiomycetes;o__Helotiales;f__Tricladiaceae;g__Cudoniella;s__Cudoniellaacicularis	0.0312014	0.0197294	0.47153	0.587088
d__Ascomycota;c__Leotiomycetes;o__NA;f__NA;g__Scytalidium;s__Scytalidiumlignicola	0.00109186	0.0146818	0	0
d__Ascomycota;c__Leotiomycetes;o__NA;f__Pseudeurotiaceae;g__Pseudogymnoascus;s__Pseudogymnoascussp.24MN13	0.0578988	0.0688997	0.8535	0.894432
d__Ascomycota;c__Lichinomycetes;o__Lichinales;f__Lichinaceae;g__Watsoniomyces;s__Watsoniomycesobsoletus	0.256053	0.0331298	0.00124	0.004216
d__Ascomycota;c__NA;o__NA;f__NA;g__NA;s__NA	2.14803	1.44247	0.06181	0.117253
d__Ascomycota;c__Orbiliomycetes;o__Orbiliales;f__Orbiliaceae;g__Drechslerella;s__Drechslerelladactyloides	0.0461188	0.106171	0.46051	0.578254
d__Ascomycota;c__Pezizomycetes;o__Pezizales;f__Tuberaceae;g__Tuber;s__Tuberaestivum	0.0325853	0.0256403	0.49039	0.603767
d__Ascomycota;c__Saccharomycetes;o__Saccharomycetales;f__Debaryomycetaceae;g__Candida;s__Candidamargitis	0.0240312	0.129618	0	0
d__Ascomycota;c__Saccharomycetes;o__Saccharomycetales;f__Debaryomycetaceae;g__Scheffersomyces;s__Scheffersomycesspartinae	0.00478435	0.0116063	0.62788	0.717114
d__Ascomycota;c__Saccharomycetes;o__Saccharomycetales;f__Debaryomycetaceae;g__Yamadazyma;s__Yamadazymatenuis	0.0139843	0.0281642	0.51981	0.627399
d__Ascomycota;c__Saccharomycetes;o__Saccharomycetales;f__Dipodascaceae;g__Saprochaete;s__Saprochaeteingens	0.0197222	0.00504857	0.18333	0.281361
d__Ascomycota;c__Saccharomycetes;o__Saccharomycetales;f__Lipomycetaceae;g__Lipomyces;s__Lipomycesstarkeyi	0	0.0616269	0	0
d__Ascomycota;c__Saccharomycetes;o__Saccharomycetales;f__Lipomycetaceae;g__Lipomyces;s__NA	0	0.0503027	0	0
d__Ascomycota;c__Saccharomycetes;o__Saccharomycetales;f__Metschnikowiaceae;g__Metschnikowia;s__Metschnikowiapulcherrima	8.25127	9.13347	0.79325	0.84895
d__Ascomycota;c__Saccharomycetes;o__Saccharomycetales;f__NA;g__Pachysolen;s__Pachysolentannophilus	0.00840493	0.0175854	0.00569	0.0154293
d__Ascomycota;c__Saccharomycetes;o__Saccharomycetales;f__Phaffomycetaceae;g__Wickerhamomyces;s__Wickerhamomycesmucosus	0.00575985	0.00794349	0.08236	0.149193
d__Ascomycota;c__Saccharomycetes;o__Saccharomycetales;f__Pichiaceae;g__Martiniozyma;s__Martiniozymaasiatica	0.0121445	0.00753714	0.00109	0.00376391
d__Ascomycota;c__Saccharomycetes;o__Saccharomycetales;f__Pichiaceae;g__Ogataea;s__[Candida]arabinofermentans	0.0113806	0.10933	0.00504	0.013923
d__Ascomycota;c__Saccharomycetes;o__Saccharomycetales;f__Saccharomycetaceae;g__Lachancea;s__Lachanceafermentati	0	0.0138012	0	0
d__Ascomycota;c__Saccharomycetes;o__Saccharomycetales;f__Saccharomycetaceae;g__Lachancea;s__NA	0.0899772	0.140335	0.93379	0.953182
d__Ascomycota;c__Saccharomycetes;o__Saccharomycetales;f__Saccharomycetaceae;g__Vanderwaltozyma;s__Vanderwaltozymapolyspora	0.0394112	0.0316542	0.65417	0.739497
d__Ascomycota;c__Schizosaccharomycetes;o__Schizosaccharomycetales;f__Schizosaccharomycetaceae;g__Schizosaccharomyces;s__Schizosaccharomycesjaponicus	0.00364397	0.0209384	0.02334	0.05057
d__Ascomycota;c__Sordariomycetes;o__Calosphaeriales;f__Pleurostomataceae;g__Pleurostoma;s__Pleurostomarichardsiae	0.00275678	0.00814195	0.00024	0.000964364
d__Ascomycota;c__Sordariomycetes;o__Coniochaetales;f__Coniochaetaceae;g__Coniochaeta;s__Coniochaetaligniaria	0.000954665	0.0141943	0	0
d__Ascomycota;c__Sordariomycetes;o__Glomerellales;f__Glomerellaceae;g__Colletotrichum;s__Colletotrichumchrysophilum	0.0226586	0.0296308	0.99379	0.99379
d__Ascomycota;c__Sordariomycetes;o__Glomerellales;f__Glomerellaceae;g__Colletotrichum;s__NA	0.00491247	0.00843556	5e-05	0.00022551
d__Ascomycota;c__Sordariomycetes;o__Hypocreales;f__Bionectriaceae;g__Clonostachys;s__Clonostachysbyssicola	0.0167379	0.0295474	0.60253	0.700838
d__Ascomycota;c__Sordariomycetes;o__Hypocreales;f__Bionectriaceae;g__Clonostachys;s__Clonostachyssolani	0.0304796	0.031036	0.23074	0.334384
d__Ascomycota;c__Sordariomycetes;o__Hypocreales;f__Clavicipitaceae;g__Claviceps;s__NA	0.00594587	0.00753622	0.00587	0.0158204
d__Ascomycota;c__Sordariomycetes;o__Hypocreales;f__Cordycipitaceae;g__Beauveria;s__Beauveriabassiana	0.334224	0.676796	0.00883	0.0228754
d__Ascomycota;c__Sordariomycetes;o__Hypocreales;f__Cordycipitaceae;g__Cordyceps;s__Cordycepsmilitaris	0.00236412	0.0121639	0.9807	0.987402
d__Ascomycota;c__Sordariomycetes;o__Hypocreales;f__Cordycipitaceae;g__NA;s__NA	0.034854	0.0324014	0.61617	0.709237
d__Ascomycota;c__Sordariomycetes;o__Hypocreales;f__Hypocreaceae;g__Trichoderma;s__NA	0.0170804	0.0513097	0.00643	0.0170183
d__Ascomycota;c__Sordariomycetes;o__Hypocreales;f__Nectriaceae;g__Fusarium;s__Fusariumaustroafricanum	0.0436927	0.0371102	0.52094	0.627399
d__Ascomycota;c__Sordariomycetes;o__Hypocreales;f__Nectriaceae;g__Fusarium;s__Fusariumequiseti	0.066149	0.268682	0.13188	0.218318
d__Ascomycota;c__Sordariomycetes;o__Hypocreales;f__Nectriaceae;g__Fusarium;s__Fusariumeuwallaceae	0.0123064	0.0159487	0.00034	0.00134179
d__Ascomycota;c__Sordariomycetes;o__Hypocreales;f__Nectriaceae;g__Fusarium;s__Fusariumoxysporum	0	0.0100609	0	0
d__Ascomycota;c__Sordariomycetes;o__Hypocreales;f__Nectriaceae;g__Fusarium;s__Fusariumsp.DS682	0.0204854	0	0	0
d__Ascomycota;c__Sordariomycetes;o__Hypocreales;f__Nectriaceae;g__Fusarium;s__NA	0.00508813	0.0142119	0.00318	0.00949703
d__Ascomycota;c__Sordariomycetes;o__Hypocreales;f__Nectriaceae;g__Ilyonectria;s__NA	0.0402439	0.201203	0	0
d__Ascomycota;c__Sordariomycetes;o__Hypocreales;f__Nectriaceae;g__Neonectria;s__Neonectriaditissima	0.0989914	0.0608755	0.43502	0.550942
d__Ascomycota;c__Sordariomycetes;o__Hypocreales;f__Ophiocordycipitaceae;g__Ophiocordyceps;s__Ophiocordycepscamponoti-rufipedis	0.00705462	0.00708745	0.00315	0.00949703
d__Ascomycota;c__Sordariomycetes;o__Hypocreales;f__Stachybotryaceae;g__Stachybotrys;s__Stachybotryschartarum	1.79705	0.3814	0.06886	0.127883
d__Ascomycota;c__Sordariomycetes;o__Hypocreales;f__Stachybotryaceae;g__Stachybotrys;s__Stachybotryselegans	0.00532369	0.0380573	0.00059	0.00215521
d__Ascomycota;c__Sordariomycetes;o__NA;f__NA;g__NA;s__NA	0.0270547	0.0335455	0.91089	0.938493
d__Ascomycota;c__Sordariomycetes;o__Ophiostomatales;f__Ophiostomataceae;g__Leptographium;s__Leptographiumclavigerum	0.00292986	0.0193002	0.01009	0.0248502
d__Ascomycota;c__Sordariomycetes;o__Sordariales;f__Chaetomiaceae;g__Thermochaetoides;s__Thermochaetoidesthermophila	0.010672	0.00274807	0.00067	0.00240764
d__Ascomycota;c__Sordariomycetes;o__Sordariales;f__Chaetomiaceae;g__Trichocladium;s__Trichocladiumantarcticum	0	0.445942	0	0
d__Ascomycota;c__Sordariomycetes;o__Sordariales;f__Lasiosphaeriaceae;g__Bombardia;s__Bombardiabombarda	0.0840699	0.00587111	0	0
d__Ascomycota;c__Sordariomycetes;o__Sordariales;f__Lasiosphaeriaceae;g__Cercophora;s__Cercophoranewfieldiana	0	0.0183515	0	0
d__Ascomycota;c__Sordariomycetes;o__Sordariales;f__Lasiosphaeriaceae;g__Cercophora;s__Cercophorascortea	0.0133529	0.00113342	0	0
d__Ascomycota;c__Sordariomycetes;o__Sordariales;f__Lasiosphaeriaceae;g__Lasiosphaeria;s__Lasiosphaeriaovina	0.00188689	0.012891	0	0
d__Ascomycota;c__Sordariomycetes;o__Sordariales;f__Lasiosphaeriaceae;g__Lasiosphaeris;s__Lasiosphaerishirsuta	0.00375719	0.00480106	0.20102	0.302965
d__Ascomycota;c__Sordariomycetes;o__Sordariales;f__NA;g__NA;s__NA	0.0129293	0.030943	0.00172	0.00563141
d__Ascomycota;c__Sordariomycetes;o__Sordariales;f__Podosporaceae;g__Podospora;s__Podosporadidyma	0.00555597	0.0198747	0.83824	0.884253
d__Ascomycota;c__Sordariomycetes;o__Sordariales;f__Schizotheciaceae;g__Echria;s__Echriamacrotheca	0.000959321	0.028095	0	0
d__Ascomycota;c__Sordariomycetes;o__Sordariales;f__Schizotheciaceae;g__Schizothecium;s__Schizotheciumconicum	0.0187813	0.0529101	0.3818	0.497804
d__Ascomycota;c__Sordariomycetes;o__Xylariales;f__Hypoxylaceae;g__Hypoxylon;s__Hypoxylonsp.FL0890	0.0180454	0.0747042	0	0
d__Ascomycota;c__Sordariomycetes;o__Xylariales;f__NA;g__Monosporascus;s__NA	0.0168689	0.0336756	0.00885	0.0228754
d__Ascomycota;c__Sordariomycetes;o__Xylariales;f__NA;g__NA;s__NA	0.00525892	0.0037577	0.03498	0.0719124
d__Ascomycota;c__Sordariomycetes;o__Xylariales;f__Sporocadaceae;g__Pestalotiopsis;s__Pestalotiopsisfici	0.0689142	0.145128	0.14849	0.236941
d__Ascomycota;c__Sordariomycetes;o__Xylariales;f__Sporocadaceae;g__Truncatella;s__Truncatellaangustata	0.000779806	0.321979	0	0
d__Ascomycota;c__Sordariomycetes;o__Xylariales;f__Xylariaceae;g__NA;s__Xylariaceaesp.FL0594	0	0.0133304	0	0
d__Ascomycota;c__Sordariomycetes;o__Xylariales;f__Xylariaceae;g__NA;s__Xylariaceaesp.FL0804	0.0367155	0.0388041	0.00933	0.0237922
d__Ascomycota;c__Sordariomycetes;o__Xylariales;f__Xylariaceae;g__Poronia;s__Poroniapunctata	0.0576977	0.0908441	0.26193	0.36637
d__Ascomycota;c__Sordariomycetes;o__Xylariales;f__Xylariaceae;g__Rosellinia;s__Rosellinianecatrix	0.00177553	0.00699965	0.11055	0.188661
d__Ascomycota;c__Sordariomycetes;o__Xylariales;f__Xylariaceae;g__Whalleya;s__Whalleyamicroplaca	0.0168765	0.0209391	0.00052	0.00193143
d__Bacillariophyta;c__Bacillariophyceae;o__Bacillariales;f__Bacillariaceae;g__Nitzschia;s__Nitzschiainconspicua	0.00933957	0.00901824	5e-05	0.00022551
d__Bacillariophyta;c__Bacillariophyceae;o__Bacillariales;f__Bacillariaceae;g__Pseudo-nitzschia;s__Pseudo-nitzschiamultistriata	0.00766194	0.0291484	1e-05	5.2e-05
d__Bacillariophyta;c__Bacillariophyceae;o__NA;f__NA;g__NA;s__NA	0.0119323	0.0248545	0.00423	0.0120623
d__Bacillariophyta;c__Bacillariophyceae;o__Naviculales;f__Naviculaceae;g__Fistulifera;s__Fistuliferasolaris	0.0133258	0.00510388	0.23688	0.339938
d__Bacillariophyta;c__Bacillariophyceae;o__Naviculales;f__Naviculaceae;g__Mayamaea;s__Mayamaeapseudoterrestris	0.000989436	0.0139338	0	0
d__Bacillariophyta;c__Bacillariophyceae;o__Naviculales;f__Naviculaceae;g__Seminavis;s__Seminavisrobusta	0.028667	0.14321	0.00346	0.0101955
d__Bacillariophyta;c__Coscinodiscophyceae;o__Chaetocerotales;f__Chaetocerotaceae;g__Chaetoceros;s__Chaetocerostenuissimus	0	0.0176691	0	0
d__Bacillariophyta;c__Coscinodiscophyceae;o__Thalassiosirales;f__Skeletonemataceae;g__Skeletonema;s__Skeletonemamarinoi	0.0359272	0.0332536	0.00337	0.00999691
d__Bacillariophyta;c__Coscinodiscophyceae;o__Thalassiosirales;f__Thalassiosiraceae;g__Thalassiosira;s__Thalassiosiraoceanica	0.000314899	0.015269	0.66939	0.747147
d__Bacillariophyta;c__Coscinodiscophyceae;o__Thalassiosirales;f__Thalassiosiraceae;g__Thalassiosira;s__Thalassiosirapseudonana	0.0467612	0.0650839	0.92222	0.945757
d__Bacillariophyta;c__Fragilariophyceae;o__Fragilariales;f__Fragilariaceae;g__Fragilaria;s__Fragilariacrotonensis	0.0309748	0.129187	0.00038	0.00146052
d__Bacillariophyta;c__NA;o__NA;f__NA;g__NA;s__NA	0.0100571	0.0239025	0.6948	0.767754
d__Basidiomycota;c__Agaricomycetes;o__Agaricales;f__Crepidotaceae;g__Crepidotus;s__Crepidotusvariabilis	0.00451331	0.00731653	0.75264	0.81536
d__Basidiomycota;c__Agaricomycetes;o__Agaricales;f__Galeropsidaceae;g__Panaeolus;s__Panaeoluspapilionaceus	0	0.0223225	0	0
d__Basidiomycota;c__Agaricomycetes;o__Agaricales;f__Hydnangiaceae;g__Laccaria;s__Laccariabicolor	2.32475	0.254049	0.0001	0.000437624
d__Basidiomycota;c__Agaricomycetes;o__Agaricales;f__Lyophyllaceae;g__Termitomyces;s__Termitomycessp.T112	0.0134942	0.00917443	0.13656	0.222729
d__Basidiomycota;c__Agaricomycetes;o__Agaricales;f__Mycenaceae;g__Mycena;s__Mycenaalbidolilacea	0.00320266	0.00647419	0.06313	0.118738
d__Basidiomycota;c__Agaricomycetes;o__Agaricales;f__Mycenaceae;g__Mycena;s__Mycenachlorophos	0.00242214	0.00359117	0	0
d__Basidiomycota;c__Agaricomycetes;o__Agaricales;f__Mycenaceae;g__Mycena;s__Mycenacitricolor	0.019491	0.0394582	0.399	0.512297
d__Basidiomycota;c__Agaricomycetes;o__Agaricales;f__Mycenaceae;g__Mycena;s__Mycenaleptocephala	0.000747072	0.0122366	0.38146	0.497804
d__Basidiomycota;c__Agaricomycetes;o__Agaricales;f__Mycenaceae;g__Mycena;s__Mycenaolivaceomarginata	0.186556	0.0205573	0.02287	0.0497958
d__Basidiomycota;c__Agaricomycetes;o__Agaricales;f__Mycenaceae;g__Mycena;s__Mycenasp.CBHHK59/15	0.0636976	0.0130724	0.09276	0.164
d__Basidiomycota;c__Agaricomycetes;o__Agaricales;f__Mycenaceae;g__Mycena;s__Mycenavulgaris	0.00489834	0.0220867	0.14928	0.237228
d__Basidiomycota;c__Agaricomycetes;o__Agaricales;f__NA;g__Dendrothele;s__Dendrothelebispora	0.000824112	0.00236107	0	0
d__Basidiomycota;c__Agaricomycetes;o__Agaricales;f__NA;g__NA;s__NA	0.0219169	0.123156	0.13834	0.224802
d__Basidiomycota;c__Agaricomycetes;o__Agaricales;f__Nidulariaceae;g__Crucibulum;s__Crucibulumlaeve	0	0.00799589	0	0
d__Basidiomycota;c__Agaricomycetes;o__Agaricales;f__Omphalotaceae;g__Lentinula;s__Lentinulaboryana	0.0350161	0.0390863	0.21156	0.312741
d__Basidiomycota;c__Agaricomycetes;o__Agaricales;f__Physalacriaceae;g__Armillaria;s__Armillariagallica	0.0041357	0.000285869	0	0
d__Basidiomycota;c__Agaricomycetes;o__Agaricales;f__Psathyrellaceae;g__Coprinopsis;s__Coprinopsissp.MPI-PUGE-AT-0042	0.00251589	0.00318482	0	0
d__Basidiomycota;c__Agaricomycetes;o__Agaricales;f__Schizophyllaceae;g__Auriculariopsis;s__Auriculariopsisampla	0.15611	0.156193	0.80543	0.859904
d__Basidiomycota;c__Agaricomycetes;o__Amylocorticiales;f__Amylocorticiaceae;g__Plicaturopsis;s__Plicaturopsiscrispa	0.234712	0.0883162	0.22261	0.323663
d__Basidiomycota;c__Agaricomycetes;o__Atheliales;f__Atheliaceae;g__Athelia;s__Atheliasp.TMB	0.0069718	0.00211037	0.01308	0.0307519
d__Basidiomycota;c__Agaricomycetes;o__Auriculariales;f__Exidiaceae;g__Exidia;s__Exidiaglandulosa	0.0158742	0.337671	0	0
d__Basidiomycota;c__Agaricomycetes;o__Boletales;f__Astraeaceae;g__Astraeus;s__Astraeusodoratus	0.681117	1.67052	0.208	0.309549
d__Basidiomycota;c__Agaricomycetes;o__Boletales;f__Boletaceae;g__Imleria;s__Imleriabadia	0.00023878	0.00248139	0.06216	0.117413
d__Basidiomycota;c__Agaricomycetes;o__Boletales;f__NA;g__NA;s__NA	0.000396158	0.0122024	0.0471	0.0946282
d__Basidiomycota;c__Agaricomycetes;o__Boletales;f__Paxillaceae;g__Hydnomerulius;s__Hydnomeruliuspinastri	0.00403071	0.0307748	0.87018	0.904987
d__Basidiomycota;c__Agaricomycetes;o__Boletales;f__Paxillaceae;g__Paxillus;s__Paxillusrubicundulus	0	0.360925	0	0
d__Basidiomycota;c__Agaricomycetes;o__Boletales;f__Pisolithaceae;g__Pisolithus;s__Pisolithusmicrocarpus	0	0.0227436	0	0
d__Basidiomycota;c__Agaricomycetes;o__Boletales;f__Suillaceae;g__Suillus;s__NA	0	0.16699	0	0
d__Basidiomycota;c__Agaricomycetes;o__Boletales;f__Suillaceae;g__Suillus;s__Suillusplorans	0.00772084	0.0150559	0.0217	0.0477184
d__Basidiomycota;c__Agaricomycetes;o__Cantharellales;f__Botryobasidiaceae;g__Botryobasidium;s__Botryobasidiumbotryosum	0.046701	0.143937	0.01211	0.0287775
d__Basidiomycota;c__Agaricomycetes;o__Cantharellales;f__Ceratobasidiaceae;g__Ceratobasidium;s__Ceratobasidiumsp.AG-Ba	0.0983647	0.00597111	0.01987	0.0441334
d__Basidiomycota;c__Agaricomycetes;o__Cantharellales;f__Ceratobasidiaceae;g__Ceratobasidium;s__Ceratobasidiumtheobromae	0.0055064	0.0774112	0.01556	0.036008
d__Basidiomycota;c__Agaricomycetes;o__Cantharellales;f__Ceratobasidiaceae;g__Rhizoctonia;s__Rhizoctoniasolani	0.0290121	0.083704	0.30086	0.404195
d__Basidiomycota;c__Agaricomycetes;o__Cantharellales;f__Tulasnellaceae;g__NA;s__Tulasnellasp.JGI-2019a	0.00426994	0.00519432	0.40881	0.520732
d__Basidiomycota;c__Agaricomycetes;o__Cantharellales;f__Tulasnellaceae;g__Tulasnella;s__NA	0.0353861	0.0796537	0.51723	0.626344
d__Basidiomycota;c__Agaricomycetes;o__Corticiales;f__Punctulariaceae;g__Punctularia;s__Punctulariastrigosozonata	0	0.00738856	0	0
d__Basidiomycota;c__Agaricomycetes;o__Gomphales;f__Gautieriaceae;g__Gautieria;s__Gautieriamorchelliformis	0	0.00602269	0	0
d__Basidiomycota;c__Agaricomycetes;o__NA;f__NA;g__NA;s__NA	0.0220617	0.0653206	0.23376	0.337653
d__Basidiomycota;c__Agaricomycetes;o__Phallales;f__Clathraceae;g__Clathrus;s__Clathruscolumnatus	0.050323	0.0604779	0.68324	0.758774
d__Basidiomycota;c__Agaricomycetes;o__Polyporales;f__Irpicaceae;g__Trametopsis;s__Trametopsiscervina	0.0263951	0.106035	0	0
d__Basidiomycota;c__Agaricomycetes;o__Polyporales;f__Polyporaceae;g__Fomes;s__Fomesfomentarius	0.000388738	0.00957319	0.01137	0.0276129
d__Basidiomycota;c__Agaricomycetes;o__Polyporales;f__Polyporaceae;g__Ganoderma;s__Ganodermasinense	0.00247797	0.00642769	0.00051	0.00191034
d__Basidiomycota;c__Agaricomycetes;o__Polyporales;f__Polyporaceae;g__Polyporus;s__Polyporusbrumalis	0.0334075	0.0497423	0.83335	0.881198
d__Basidiomycota;c__Agaricomycetes;o__Polyporales;f__Polyporaceae;g__Trametes;s__Trameteselegans	0.0239841	0.0254967	0.81701	0.868073
d__Basidiomycota;c__Agaricomycetes;o__Polyporales;f__Polyporaceae;g__Trametes;s__Trametesgibbosa	0.00270186	0.00872296	0.62608	0.717114
d__Basidiomycota;c__Agaricomycetes;o__Russulales;f__Peniophoraceae;g__Peniophora;s__Peniophorasp.CONT	0.0053607	0.000992161	0.00375	0.0109768
d__Basidiomycota;c__Agaricomycetes;o__Russulales;f__Russulaceae;g__Lactifluus;s__Lactifluusvolemus	0.101712	0.0847081	0.68537	0.759232
d__Basidiomycota;c__Agaricomycetes;o__Russulales;f__Russulaceae;g__Russula;s__Russulaearlei	0.0820558	0.0899722	0.48489	0.60034
d__Basidiomycota;c__Agaricomycetes;o__Russulales;f__Stereaceae;g__Amylostereum;s__Amylostereumchailletii	0.00450781	0.00312267	0.39881	0.512297
d__Basidiomycota;c__Dacrymycetes;o__Dacrymycetales;f__Dacrymycetaceae;g__Calocera;s__Caloceraviscosa	0.0497266	0.00240759	0	0
d__Basidiomycota;c__Dacrymycetes;o__Dacrymycetales;f__Dacrymycetaceae;g__Dacryopinax;s__Dacryopinaxprimogenitus	0.0105274	0.0551732	0.1352	0.221327
d__Basidiomycota;c__Exobasidiomycetes;o__Microstromatales;f__NA;g__Jaminaea;s__Jaminaearosea	0.0235547	0.0132286	0.07525	0.13744
d__Basidiomycota;c__Exobasidiomycetes;o__Tilletiales;f__Tilletiaceae;g__Tilletia;s__NA	0.00149729	0.0120321	2e-05	9.50538e-05
d__Basidiomycota;c__Exobasidiomycetes;o__Tilletiales;f__Tilletiaceae;g__Tilletia;s__Tilletiahorrida	0.0021477	0.00420173	0	0
d__Basidiomycota;c__Malasseziomycetes;o__Malasseziales;f__Malasseziaceae;g__Malassezia;s__Malasseziaarunalokei	15.2988	4.01594	2e-05	9.50538e-05
d__Basidiomycota;c__Malasseziomycetes;o__Malasseziales;f__Malasseziaceae;g__Malassezia;s__Malasseziacuniculi	0.0230874	0.00227235	0	0
d__Basidiomycota;c__Malasseziomycetes;o__Malasseziales;f__Malasseziaceae;g__Malassezia;s__Malasseziaequina	0.00189278	0.0048796	0.26585	0.369779
d__Basidiomycota;c__Malasseziomycetes;o__Malasseziales;f__Malasseziaceae;g__Malassezia;s__Malasseziaglobosa	0.719515	0.654581	0.82498	0.874439
d__Basidiomycota;c__Malasseziomycetes;o__Malasseziales;f__Malasseziaceae;g__Malassezia;s__Malassezianana	0.0201205	0.00122215	0	0
d__Basidiomycota;c__Malasseziomycetes;o__Malasseziales;f__Malasseziaceae;g__Malassezia;s__Malasseziarestricta	13.9196	13.4523	0.91432	0.939836
d__Basidiomycota;c__Malasseziomycetes;o__Malasseziales;f__Malasseziaceae;g__Malassezia;s__NA	1.13988	0.703214	0.65287	0.739497
d__Basidiomycota;c__Microbotryomycetes;o__Microbotryales;f__Microbotryaceae;g__Microbotryum;s__NA	0.00891686	0.0252273	0.50029	0.612543
d__Basidiomycota;c__Microbotryomycetes;o__NA;f__NA;g__NA;s__Microbotryomycetessp.JL201	0.0110705	0.0755866	0	0
d__Basidiomycota;c__Microbotryomycetes;o__Sporidiobolales;f__Sporidiobolaceae;g__Rhodotorula;s__Rhodotoruladiobovata	0.00482711	0.0356011	0.69663	0.767857
d__Basidiomycota;c__Microbotryomycetes;o__Sporidiobolales;f__Sporidiobolaceae;g__Rhodotorula;s__Rhodotorulagraminis	0	0.00869342	0	0
d__Basidiomycota;c__NA;o__NA;f__NA;g__NA;s__NA	0.0290128	0.0722807	0.40319	0.515058
d__Basidiomycota;c__Pucciniomycetes;o__Pucciniales;f__Pucciniaceae;g__Puccinia;s__Pucciniastriiformis	0.187506	0.41675	0.44303	0.55789
d__Basidiomycota;c__Tremellomycetes;o__Tremellales;f__Cryptococcaceae;g__Kwoniella;s__NA	0.0102517	0.015794	0.20451	0.305383
d__Basidiomycota;c__Tremellomycetes;o__Tremellales;f__NA;g__NA;s__NA	0.0347526	0.0568712	0.01552	0.036008
d__Basidiomycota;c__Tremellomycetes;o__Tremellales;f__NA;g__NA;s__Tremellalessp.Tagirdzhanova-0007	0.00486659	0.00838079	0.87449	0.90521
d__Basidiomycota;c__Tremellomycetes;o__Tremellales;f__Tremellaceae;g__Tremella;s__Tremellamesenterica	0.0548585	0.00100124	0.08149	0.148225
d__Basidiomycota;c__Tremellomycetes;o__Tremellales;f__Trimorphomycetaceae;g__Saitozyma;s__NA	0.0142164	0.13041	0.00037	0.00143456
d__Basidiomycota;c__Tremellomycetes;o__Trichosporonales;f__Trichosporonaceae;g__Apiotrichum;s__Apiotrichumporosum	0.000840582	0.00704804	0.04738	0.09476
d__Basidiomycota;c__Tremellomycetes;o__Trichosporonales;f__Trichosporonaceae;g__Cutaneotrichosporon;s__Cutaneotrichosporonoleaginosum	0.00441957	0.0135995	0.14113	0.228496
d__Basidiomycota;c__Tremellomycetes;o__Trichosporonales;f__Trichosporonaceae;g__NA;s__NA	0.0210637	0.0227493	0.84321	0.887378
d__Basidiomycota;c__Tremellomycetes;o__Trichosporonales;f__Trichosporonaceae;g__Trichosporon;s__Trichosporonasahii	0.00696233	0.00685494	0.54933	0.658005
d__Basidiomycota;c__Ustilaginomycetes;o__Ustilaginales;f__Anthracoideaceae;g__Testicularia;s__Testiculariacyperi	0.0367611	0	0	0
d__Basidiomycota;c__Ustilaginomycetes;o__Ustilaginales;f__Ustilaginaceae;g__Pseudozyma;s__Pseudozymahubeiensis	0.259134	0.215659	0.66814	0.747147
d__Basidiomycota;c__Ustilaginomycetes;o__Ustilaginales;f__Ustilaginaceae;g__Ustilago;s__Ustilagotrichophora	0.209035	0.00842175	0.00208	0.00652028
d__Basidiomycota;c__Ustilaginomycetes;o__Violaceomycetales;f__Violaceomycetaceae;g__Violaceomyces;s__Violaceomycespalustris	0.0024517	0.00643784	0.09257	0.164
d__Blastocladiomycota;c__Blastocladiomycetes;o__Blastocladiales;f__Blastocladiaceae;g__Blastocladiella;s__Blastocladiellaemersonii	0.000265914	0.00814464	0.75899	0.820229
d__Blastocladiomycota;c__Blastocladiomycetes;o__Blastocladiales;f__Catenariaceae;g__Catenaria;s__Catenariaanguillulae	0.00293251	0.0294424	0	0
d__Blastocladiomycota;c__Blastocladiomycetes;o__Blastocladiales;f__Coelomomycetaceae;g__Coelomomyces;s__Coelomomyceslativittatus	0.0332358	0.0128501	0.11863	0.199371
d__Blastocladiomycota;c__Physodermatomycetes;o__Physodermatales;f__Physodermataceae;g__Paraphysoderma;s__Paraphysodermasedebokerense	0.0580918	0.145007	0.03034	0.063256
d__Cercozoa;c__Imbricatea;o__Euglyphida;f__Paulinellidae;g__Paulinella;s__NA	0.0245018	0.0778802	0.01009	0.0248502
d__Cercozoa;c__Imbricatea;o__Euglyphida;f__Paulinellidae;g__Paulinella;s__Paulinellachromatophora	0.000385305	0.065214	0.17757	0.27347
d__Cercozoa;c__Imbricatea;o__Euglyphida;f__Paulinellidae;g__Paulinella;s__Paulinellamicropora	0.0880389	0.087311	0.1294	0.215018
d__Chlorophyta;c__Chlorophyceae;o__Chlamydomonadales;f__Astrephomenaceae;g__Astrephomene;s__Astrephomenegubernaculifera	0.0127901	0.0110917	1e-05	5.2e-05
d__Chlorophyta;c__Chlorophyceae;o__Chlamydomonadales;f__Chlamydomonadaceae;g__Chlamydomonas;s__Chlamydomonaseustigma	0.0181345	0.0834407	0.00941	0.0237922
d__Chlorophyta;c__Chlorophyceae;o__Chlamydomonadales;f__Chlamydomonadaceae;g__Chlamydomonas;s__Chlamydomonasreinhardtii	0.0047008	0.018532	0.01218	0.0287891
d__Chlorophyta;c__Chlorophyceae;o__Chlamydomonadales;f__Chlamydomonadaceae;g__Chlamydomonas;s__Chlamydomonassp.UWO241	0.177006	0.175099	0.19906	0.301317
d__Chlorophyta;c__Chlorophyceae;o__Chlamydomonadales;f__Chlamydomonadaceae;g__Polytomella;s__Polytomellaparva	0.0205619	0.0540787	0.47359	0.587997
d__Chlorophyta;c__Chlorophyceae;o__Chlamydomonadales;f__Dunaliellaceae;g__Dunaliella;s__Dunaliellasalina	0	0.0111457	0	0
d__Chlorophyta;c__Chlorophyceae;o__Chlamydomonadales;f__Haematococcaceae;g__Haematococcus;s__Haematococcuslacustris	0.0241815	0.0385969	0.15162	0.238491
d__Chlorophyta;c__Chlorophyceae;o__Chlamydomonadales;f__NA;g__Edaphochlamys;s__Edaphochlamysdebaryana	0.00130465	0.0168125	0.00191	0.00611754
d__Chlorophyta;c__Chlorophyceae;o__Chlamydomonadales;f__NA;g__NA;s__NA	0.00607622	0.00345094	0.00593	0.0158852
d__Chlorophyta;c__Chlorophyceae;o__Chlamydomonadales;f__Volvocaceae;g__Gonium;s__Goniumpectorale	0.010437	0.016703	0.01205	0.0287775
d__Chlorophyta;c__Chlorophyceae;o__Chlamydomonadales;f__Volvocaceae;g__Pleodorina;s__Pleodorinastarrii	0.596295	0.958174	0.23888	0.341699
d__Chlorophyta;c__Chlorophyceae;o__Chlamydomonadales;f__Volvocaceae;g__Volvox;s__Volvoxafricanus	0	0.0473624	0	0
d__Chlorophyta;c__Chlorophyceae;o__Chlamydomonadales;f__Volvocaceae;g__Volvox;s__Volvoxcarteri	0.0140008	0.0208208	0.00153	0.00508466
d__Chlorophyta;c__Chlorophyceae;o__Chlamydomonadales;f__Volvocaceae;g__Volvox;s__Volvoxreticuliferus	0.0309645	0.0794274	0.27172	0.374144
d__Chlorophyta;c__Chlorophyceae;o__Sphaeropleales;f__Scenedesmaceae;g__NA;s__NA	0.000936899	0.00856942	6e-05	0.000267879
d__Chlorophyta;c__Chlorophyceae;o__Sphaeropleales;f__Scenedesmaceae;g__Scenedesmus;s__Scenedesmussp.PABB004	0.0101128	0.0432254	0.04431	0.0898395
d__Chlorophyta;c__Chlorophyceae;o__Sphaeropleales;f__Scenedesmaceae;g__Tetradesmus;s__Tetradesmusobliquus	0.0227731	0.175081	0.05326	0.10325
d__Chlorophyta;c__Chlorophyceae;o__Sphaeropleales;f__Selenastraceae;g__Monoraphidium;s__Monoraphidiumminutum	0.00242583	0.0208189	0.00317	0.00949703
d__Chlorophyta;c__Chlorophyceae;o__Sphaeropleales;f__Selenastraceae;g__Monoraphidium;s__Monoraphidiumneglectum	0.00715226	0.0383691	0.25381	0.357879
d__Chlorophyta;c__Chlorophyceae;o__Sphaeropleales;f__Selenastraceae;g__NA;s__NA	0.00388071	0.069274	0.21296	0.313556
d__Chlorophyta;c__Chloropicophyceae;o__Chloropicales;f__Chloropicaceae;g__Chloropicon;s__Chloropiconprimus	0.00294799	0.0961209	0.01805	0.0411926
d__Chlorophyta;c__Mamiellophyceae;o__Mamiellales;f__Bathycoccaceae;g__Bathycoccus;s__Bathycoccusprasinos	0.0024723	0.0084529	0.27522	0.375454
d__Chlorophyta;c__Mamiellophyceae;o__Mamiellales;f__Bathycoccaceae;g__Ostreococcus;s__Ostreococcustauri	0.0271977	0.0169786	0.05808	0.111131
d__Chlorophyta;c__Mamiellophyceae;o__Mamiellales;f__Mamiellaceae;g__Micromonas;s__Micromonascommoda	0.0465609	0.139957	0.20152	0.302965
d__Chlorophyta;c__Mamiellophyceae;o__Mamiellales;f__Mamiellaceae;g__Micromonas;s__Micromonaspusilla	0.00203272	0.00612814	0.06423	0.120295
d__Chlorophyta;c__NA;o__NA;f__NA;g__NA;s__NA	0.0300151	0.0241293	0.49333	0.6057
d__Chlorophyta;c__NA;o__NA;f__Pycnococcaceae;g__Pycnococcus;s__Pycnococcusprovasolii	0.0126427	0.0271507	0.60741	0.704659
d__Chlorophyta;c__Pedinophyceae;o__NA;f__NA;g__NA;s__Pedinophyceaesp.YPF-701	0.0471431	0.109747	0.00942	0.0237922
d__Chlorophyta;c__Pyramimonadophyceae;o__Pyramimonadales;f__Pyramimonadaceae;g__Cymbomonas;s__Cymbomonastetramitiformis	0.0536372	0.111898	0.43688	0.551717
d__Chlorophyta;c__Trebouxiophyceae;o__Chlorellales;f__Chlorellaceae;g__Auxenochlorella;s__Auxenochlorellaprotothecoides	0.00341321	0.025846	0.04192	0.0853854
d__Chlorophyta;c__Trebouxiophyceae;o__Chlorellales;f__Chlorellaceae;g__Chlorella;s__Chlorelladesiccata(nom.nud.)	0.0289774	0.129044	0.00013	0.000557864
d__Chlorophyta;c__Trebouxiophyceae;o__Chlorellales;f__Chlorellaceae;g__Chlorella;s__Chlorellasorokiniana	0.00156258	0.00364974	0.11115	0.188955
d__Chlorophyta;c__Trebouxiophyceae;o__Chlorellales;f__Chlorellaceae;g__Chlorella;s__Chlorellavulgaris	0.00322552	0.0244819	0.72198	0.789889
d__Chlorophyta;c__Trebouxiophyceae;o__Chlorellales;f__Chlorellaceae;g__Helicosporidium;s__Helicosporidiumsp.ATCC50920	0.00288448	0.0106633	0.2535	0.357879
d__Chlorophyta;c__Trebouxiophyceae;o__Chlorellales;f__Chlorellaceae;g__NA;s__NA	0.0139665	0.00440166	0	0
d__Chlorophyta;c__Trebouxiophyceae;o__NA;f__NA;g__Coccomyxa;s__Coccomyxasp.Obi	0.00230285	0.00929167	0.00924	0.0237447
d__Chlorophyta;c__Trebouxiophyceae;o__NA;f__NA;g__Coccomyxa;s__Coccomyxaviridis	0.0285373	0.0104828	0.0349	0.0719124
d__Chlorophyta;c__Trebouxiophyceae;o__NA;f__NA;g__Coccomyxa;s__NA	0.0106103	0.00659632	0.00383	0.0111372
d__Chlorophyta;c__Trebouxiophyceae;o__NA;f__NA;g__Picochlorum;s__NA	0.016401	0.0413031	0.36152	0.475571
d__Chlorophyta;c__Trebouxiophyceae;o__Trebouxiales;f__Trebouxiaceae;g__Trebouxia;s__Trebouxiasp.A1-2	0.00564703	0.00681202	0	0
d__Chlorophyta;c__Ulvophyceae;o__Bryopsidales;f__Bryopsidaceae;g__Bryopsis;s__Bryopsissp.KO-2023	0.00956735	0.0399956	0.00083	0.00288866
d__Chlorophyta;c__Ulvophyceae;o__Bryopsidales;f__Ostreobiaceae;g__Ostreobium;s__Ostreobiumquekettii	0.0114388	0.0355777	0.05216	0.102012
d__Chytridiomycota;c__Chytridiomycetes;o__Chytridiales;f__Chytridiaceae;g__Irineochytrium;s__Irineochytriumannulatum	0.115364	0.145053	0.98733	0.991818
d__Chytridiomycota;c__Chytridiomycetes;o__Chytridiales;f__Chytriomycetaceae;g__Chytriomyces;s__Chytriomycessp.MP71	0.00136889	0.00421255	0	0
d__Chytridiomycota;c__Chytridiomycetes;o__Chytridiales;f__Chytriomycetaceae;g__Entophlyctis;s__Entophlyctishelioformis	0.00725624	0.00516992	0.23554	0.339116
d__Chytridiomycota;c__Chytridiomycetes;o__Chytridiales;f__Chytriomycetaceae;g__Physocladia;s__Physocladiaobscura	0.0161257	0.0602943	0.01043	0.0254699
d__Chytridiomycota;c__Chytridiomycetes;o__Cladochytriales;f__Cladochytriaceae;g__Cladochytrium;s__Cladochytriumreplicatum	0.0113805	0.0126268	0.63619	0.723732
d__Chytridiomycota;c__Chytridiomycetes;o__NA;f__Quaeritorhizaceae;g__Quaeritorhiza;s__Quaeritorhizahaematococci	0.031595	0.0739005	0.19061	0.289518
d__Chytridiomycota;c__Chytridiomycetes;o__Rhizophlyctidales;f__Rhizophlyctidaceae;g__Rhizophlyctis;s__Rhizophlyctisrosea	0.00317845	0.00598942	0.02977	0.0623618
d__Chytridiomycota;c__Chytridiomycetes;o__Rhizophydiales;f__Gorgonomycetaceae;g__Gorgonomyces;s__Gorgonomyceshaynaldii	0.05341	0.00517807	0.00388	0.0112089
d__Chytridiomycota;c__Chytridiomycetes;o__Rhizophydiales;f__NA;g__Batrachochytrium;s__Batrachochytriumsalamandrivorans	0.00358902	0.0511735	0.00547	0.0149243
d__Chytridiomycota;c__Chytridiomycetes;o__Rhizophydiales;f__NA;g__Polyrhizophydium;s__Polyrhizophydiumstewartii	0.00595573	0.000163764	0	0
d__Chytridiomycota;c__Chytridiomycetes;o__Rhizophydiales;f__Terramycetaceae;g__Terramyces;s__Terramycessp.JEL0728	0.00234178	0.02116	0	0
d__Chytridiomycota;c__Chytridiomycetes;o__Spizellomycetales;f__Powellomycetaceae;g__Fimicolochytrium;s__Fimicolochytriumjonesii	0.0117713	0.0158696	0.66436	0.745297
d__Chytridiomycota;c__Chytridiomycetes;o__Spizellomycetales;f__Powellomycetaceae;g__Geranomyces;s__Geranomycesvariabilis	0.0237971	0.0791305	0.01946	0.043441
d__Chytridiomycota;c__Chytridiomycetes;o__Spizellomycetales;f__Powellomycetaceae;g__Powellomyces;s__Powellomyceshirtus	3.36786	0.598455	0.0053	0.0145503
d__Chytridiomycota;c__Chytridiomycetes;o__Spizellomycetales;f__Powellomycetaceae;g__Thoreauomyces;s__Thoreauomyceshumboldtii	0.00573626	0.00091174	0.02491	0.0531895
d__Chytridiomycota;c__Chytridiomycetes;o__Spizellomycetales;f__Spizellomycetaceae;g__Spizellomyces;s__NA	0.00589198	0.0297642	0.18804	0.287591
d__Chytridiomycota;c__Chytridiomycetes;o__Synchytriales;f__Synchytriaceae;g__Synchytrium;s__Synchytriummicrobalum	0.00320465	0.00463366	0	0
d__Chytridiomycota;c__Monoblepharidomycetes;o__Monoblepharidales;f__Gonapodyaceae;g__Gonapodya;s__Gonapodyaprolifera	0	0.00560751	0	0
d__Chytridiomycota;c__Monoblepharidomycetes;o__Monoblepharidales;f__Gonapodyaceae;g__Gonapodya;s__Gonapodyasp.JEL0774	0.0223623	0.00557605	0.05296	0.10312
d__Chytridiomycota;c__Monoblepharidomycetes;o__Monoblepharidales;f__Gonapodyaceae;g__Gonapodya;s__NA	0.00322151	0.00658673	0.01913	0.0431401
d__Chytridiomycota;c__Monoblepharidomycetes;o__Monoblepharidales;f__NA;g__Hyaloraphidium;s__Hyaloraphidiumcurvatum	0.040874	0.13194	0.00063	0.00228246
d__Chytridiomycota;c__Neocallimastigomycetes;o__Neocallimastigales;f__Neocallimastigaceae;g__Anaeromyces;s__Anaeromycesrobustus	0.00456984	0.0166851	0.04924	0.0971611
d__Chytridiomycota;c__Neocallimastigomycetes;o__Neocallimastigales;f__Neocallimastigaceae;g__Neocallimastix;s__NA	0.0031758	0.0351106	0.38631	0.50073
d__Chytridiomycota;c__Neocallimastigomycetes;o__Neocallimastigales;f__Neocallimastigaceae;g__Neocallimastix;s__Neocallimastixsp.JGI-2020a	0.00154107	0.00266331	0.01007	0.0248502
d__Ciliophora;c__NA;o__NA;f__NA;g__NA;s__NA	0	0.0258812	0	0
d__Ciliophora;c__Oligohymenophorea;o__Hymenostomatida;f__NA;g__Ichthyophthirius;s__Ichthyophthiriusmultifiliis	0.0286234	0.342355	0.00019	0.00078486
d__Ciliophora;c__Oligohymenophorea;o__Peniculida;f__Parameciidae;g__Paramecium;s__NA	0.0141877	0.0922203	2e-05	9.50538e-05
d__Ciliophora;c__Oligohymenophorea;o__Peniculida;f__Parameciidae;g__Paramecium;s__Parameciumtetraurelia	0.0642327	0.17841	0.05039	0.0989884
d__Ciliophora;c__Spirotrichea;o__Sporadotrichida;f__Halteriidae;g__Halteria;s__Halteriagrandinella	0.160098	0.138649	0.5778	0.684685
d__Cryptomycota;c__NA;o__NA;f__NA;g__Paramicrosporidium;s__Paramicrosporidiumsaccamoebae	0.0106345	0.0383479	0.00601	0.0160025
d__Discosea;c__NA;o__Longamoebia;f__Acanthamoebidae;g__Acanthamoeba;s__Acanthamoebacastellanii	0.0800609	0.0677958	0.02265	0.0495609
d__Endomyxa;c__Phytomyxea;o__Plasmodiophorida;f__Plasmodiophoridae;g__Plasmodiophora;s__Plasmodiophorabrassicae	0.0158299	0.00912153	0	0
d__Euglenozoa;c__Diplonemea;o__NA;f__Diplonemidae;g__Diplonema;s__Diplonemapapillatum	0.0104386	0.0449969	0.00182	0.00587182
d__Euglenozoa;c__Kinetoplastea;o__Trypanosomatida;f__Trypanosomatidae;g__Angomonas;s__Angomonasdeanei	0.0147166	0.052788	0.09615	0.168554
d__Euglenozoa;c__Kinetoplastea;o__Trypanosomatida;f__Trypanosomatidae;g__Leishmania;s__NA	0.00241828	0.00871397	0.596	0.698759
d__Euglenozoa;c__Kinetoplastea;o__Trypanosomatida;f__Trypanosomatidae;g__Strigomonas;s__Strigomonasculicis	0.0367576	0.125194	0.00174	0.005655
d__Euglenozoa;c__Kinetoplastea;o__Trypanosomatida;f__Trypanosomatidae;g__Trypanosoma;s__NA	0.00102198	0.00506544	0	0
d__Euglenozoa;c__Kinetoplastea;o__Trypanosomatida;f__Trypanosomatidae;g__Trypanosoma;s__Trypanosomaconorhini	0.00321689	0.00436181	0	0
d__Euglenozoa;c__Kinetoplastea;o__Trypanosomatida;f__Trypanosomatidae;g__Trypanosoma;s__Trypanosomacruzi	0.00660993	0.015593	0.85396	0.894432
d__Evosea;c__Eumycetozoa;o__Acytosteliales;f__Acytosteliaceae;g__Heterostelium;s__Heterosteliumalbum	0.0157809	0.0382979	0.37393	0.490436
d__Evosea;c__Eumycetozoa;o__Acytosteliales;f__Cavenderiaceae;g__Cavenderia;s__Cavenderiafasciculata	0.18736	0.123164	0.00826	0.0217317
d__Evosea;c__Eumycetozoa;o__Dictyosteliales;f__Dictyosteliaceae;g__Dictyostelium;s__Dictyosteliumpurpureum	0.00884455	0.0504871	0.00059	0.00215521
d__Evosea;c__Eumycetozoa;o__Dictyosteliales;f__Dictyosteliaceae;g__Dictyostelium;s__NA	0.0346647	0.118363	0	0
d__Evosea;c__Eumycetozoa;o__Dictyosteliales;f__Dictyosteliaceae;g__Polysphondylium;s__Polysphondyliumviolaceum	0.00942113	0.0840242	0.46479	0.581975
d__Evosea;c__Eumycetozoa;o__Dictyosteliales;f__NA;g__NA;s__NA	0.0784498	0.0600534	0.00022	0.00089211
d__Evosea;c__Eumycetozoa;o__Dictyosteliales;f__Raperosteliaceae;g__Tieghemostelium;s__Tieghemosteliumlacteum	0.0320069	0.0508926	0.27001	0.372951
d__Evosea;c__NA;o__Mastigamoebida;f__Entamoebidae;g__Entamoeba;s__Entamoebahistolytica	0.0187875	0.101119	0.00238	0.00735636
d__Evosea;c__NA;o__Mastigamoebida;f__Entamoebidae;g__Entamoeba;s__Entamoebainvadens	0.0174859	0.0132427	0.05492	0.106003
d__Evosea;c__NA;o__Mastigamoebida;f__Entamoebidae;g__Entamoeba;s__NA	0.0114526	0.000867664	0	0
d__Evosea;c__NA;o__Pelobiontida;f__Pelomyxidae;g__Pelomyxa;s__Pelomyxaschiedti	0.00947743	0.0245045	0.66413	0.745297
d__Evosea;c__Variosea;o__Cavosteliida;f__Cavosteliaceae;g__Planoprotostelium;s__Planoprotosteliumfungivorum	0.0342265	0.0844525	0.1421	0.229181
d__Foraminifera;c__NA;o__NA;f__Reticulomyxidae;g__Reticulomyxa;s__Reticulomyxafilosa	0.10585	0.0591971	0.01502	0.0351261
d__Fornicata;c__NA;o__Diplomonadida;f__Hexamitidae;g__Giardia;s__Giardiamuris	0.000952625	0.0201691	0	0
d__Fornicata;c__NA;o__NA;f__NA;g__Aduncisulcus;s__Aduncisulcuspaluster	0.803544	1.7359	0.0469	0.0946282
d__Fornicata;c__NA;o__NA;f__NA;g__Carpediemonas;s__Carpediemonasmembranifera	0.014308	0.0735981	0.24993	0.355206
d__Fornicata;c__NA;o__NA;f__NA;g__Kipferlia;s__Kipferliabialata	0.00150604	0.0222698	1e-05	5.2e-05
d__Haptophyta;c__NA;o__Isochrysidales;f__Noelaerhabdaceae;g__Emiliania;s__Emilianiahuxleyi	0.0874652	0.023367	0.07514	0.13744
d__Haptophyta;c__NA;o__Pavlovales;f__NA;g__NA;s__Pavlovalessp.CCMP2436	0.0351402	0.0250487	0.01012	0.0248502
d__Haptophyta;c__NA;o__Pavlovales;f__Pavlovaceae;g__Diacronema;s__Diacronemalutheri	0.109817	0.0785277	0.00837	0.0218908
d__Haptophyta;c__NA;o__Prymnesiales;f__Chrysochromulinaceae;g__Chrysochromulina;s__Chrysochromulinatobinii	0.0311912	0.0695993	0.06735	0.125606
d__Heterolobosea;c__NA;o__NA;f__Vahlkampfiidae;g__Naegleria;s__NA	0.00401523	0.00267338	0	0
d__Heterolobosea;c__NA;o__NA;f__Vahlkampfiidae;g__Naegleria;s__Naegleriafowleri	0.012227	0.0120114	0.50406	0.613117
d__Heterolobosea;c__NA;o__NA;f__Vahlkampfiidae;g__Naegleria;s__Naegleriagruberi	0.00663835	0.0353478	0	0
d__Microsporidia;c__NA;o__NA;f__Enterocytozoonidae;g__Enterocytozoon;s__Enterocytozoonbieneusi	0.0024306	0.323581	0.00489	0.0136796
d__Microsporidia;c__NA;o__NA;f__Enterocytozoonidae;g__Enterospora;s__Enterosporacanceri	0	0.0509209	0	0
d__Microsporidia;c__NA;o__NA;f__NA;g__Nematocida;s__Nematocidamajor	0.0094127	0.00990876	0.00206	0.00650371
d__Microsporidia;c__NA;o__NA;f__NA;g__Nematocida;s__Nematocidasp.AWRm77	0.0129517	0.0341152	0.31686	0.423118
d__Microsporidia;c__NA;o__NA;f__Nosematidae;g__Nosema;s__Nosemabombycis	0.00146226	0.010131	3e-05	0.000139579
d__Mucoromycota;c__Glomeromycetes;o__Diversisporales;f__Gigasporaceae;g__Gigaspora;s__Gigasporamargarita	0.00806285	0.0099056	0.63695	0.723732
d__Mucoromycota;c__Glomeromycetes;o__Diversisporales;f__Gigasporaceae;g__NA;s__NA	0.153503	0.0351378	0.00123	0.00421442
d__Mucoromycota;c__Glomeromycetes;o__Glomerales;f__Glomeraceae;g__Rhizophagus;s__NA	0.0134437	0.0190271	0.27328	0.375123
d__Mucoromycota;c__Glomeromycetes;o__Glomerales;f__Glomeraceae;g__Rhizophagus;s__Rhizophagusirregularis	0.0854277	0.186178	0.02879	0.0605961
d__Mucoromycota;c__Glomeromycetes;o__Glomerales;f__Glomeraceae;g__Rhizophagus;s__Rhizophagussp.MUCL43196	0.0812338	0.174661	0.59816	0.699436
d__Mucoromycota;c__Mortierellomycetes;o__Mortierellales;f__Mortierellaceae;g__Actinomortierella;s__Actinomortierellaambigua	0.0349055	0.010518	0.93593	0.953182
d__Mucoromycota;c__Mortierellomycetes;o__Mortierellales;f__Mortierellaceae;g__Linnemannia;s__Linnemanniagamsii	0.885224	1.76902	0.39587	0.511621
d__Mucoromycota;c__Mortierellomycetes;o__Mortierellales;f__Mortierellaceae;g__Linnemannia;s__Linnemanniazychae	0.0131693	0.00999761	0.00139	0.00468992
d__Mucoromycota;c__Mortierellomycetes;o__Mortierellales;f__Mortierellaceae;g__Mortierella;s__Mortierellapolycephala	0.00241003	0.0277573	0.39987	0.512297
d__Mucoromycota;c__Mortierellomycetes;o__Mortierellales;f__Mortierellaceae;g__Mortierella;s__Mortierellasp.GBA39	0.234185	0.369459	0.59141	0.697075
d__Mucoromycota;c__Mortierellomycetes;o__Mortierellales;f__Mortierellaceae;g__Mortierella;s__NA	0	0.636996	0	0
d__Mucoromycota;c__Mortierellomycetes;o__Mortierellales;f__Mortierellaceae;g__NA;s__NA	0.549056	1.3238	0.117	0.197382
d__Mucoromycota;c__Mortierellomycetes;o__Mortierellales;f__Mortierellaceae;g__Podila;s__NA	0.527843	0.524835	0.69881	0.768343
d__Mucoromycota;c__Mortierellomycetes;o__Mortierellales;f__Mortierellaceae;g__Podila;s__Podilaclonocystis	0.00244804	0.0412776	0.99226	0.99379
d__Mucoromycota;c__Mortierellomycetes;o__Mortierellales;f__Mortierellaceae;g__Podila;s__Podilaepicladia	0.0666043	0.104851	0.11179	0.189315
d__Mucoromycota;c__Mortierellomycetes;o__Mortierellales;f__Mortierellaceae;g__Podila;s__Podilahorticola	0.00233969	0.045573	0	0
d__Mucoromycota;c__Mortierellomycetes;o__Mortierellales;f__Mortierellaceae;g__Podila;s__Podilaverticillata	0.0268527	0.0508747	0.32945	0.435979
d__Mucoromycota;c__Mucoromycetes;o__Mucorales;f__Cunninghamellaceae;g__Chlamydoabsidia;s__Chlamydoabsidiapadenii	0.0151411	0.00451205	0.05546	0.10658
d__Mucoromycota;c__Mucoromycetes;o__Mucorales;f__Cunninghamellaceae;g__Gongronella;s__Gongronellabutleri	0.0111679	0.00496309	0.21353	0.313556
d__Mucoromycota;c__Mucoromycetes;o__Mucorales;f__Lichtheimiaceae;g__Dichotomocladium;s__Dichotomocladiumelegans	0.018879	0.0408748	0.62772	0.717114
d__Mucoromycota;c__Mucoromycetes;o__Mucorales;f__Lichtheimiaceae;g__NA;s__NA	0.00385805	0.0356488	0.35526	0.468731
d__Mucoromycota;c__Mucoromycetes;o__Mucorales;f__Mucoraceae;g__Apophysomyces;s__Apophysomycessp.BC1015	0.123769	0.0862916	0.00236	0.00734592
d__Mucoromycota;c__Mucoromycetes;o__Mucorales;f__Mucoraceae;g__Apophysomyces;s__Apophysomycessp.BC1034	0.372734	0.479786	0.81495	0.867971
d__Mucoromycota;c__Mucoromycetes;o__Mucorales;f__Mucoraceae;g__Apophysomyces;s__NA	0.349235	0.868555	0.16936	0.262657
d__Mucoromycota;c__Mucoromycetes;o__Mucorales;f__Mucoraceae;g__Cokeromyces;s__Cokeromycesrecurvatus	0.00322687	0.0150331	0.00018	0.000757714
d__Mucoromycota;c__Mucoromycetes;o__Mucorales;f__Mucoraceae;g__Mucor;s__Mucorambiguus	0.00520091	0.102709	0.00312	0.00949703
d__Mucoromycota;c__Mucoromycetes;o__Mucorales;f__NA;g__NA;s__NA	0.0307612	0.195205	0.09778	0.170153
d__Mucoromycota;c__Mucoromycetes;o__Mucorales;f__Phycomycetaceae;g__Spinellus;s__Spinellusfusiger	0.0106787	0.00199941	2e-05	9.50538e-05
d__Mucoromycota;c__Mucoromycetes;o__Mucorales;f__Rhizopodaceae;g__Rhizopus;s__NA	0.210471	0.844581	0.02536	0.05389
d__Mucoromycota;c__Mucoromycetes;o__Mucorales;f__Rhizopodaceae;g__Rhizopus;s__Rhizopusarrhizus	0.915662	2.93581	0.0002	0.000818519
d__Mucoromycota;c__Mucoromycetes;o__Mucorales;f__Rhizopodaceae;g__Rhizopus;s__Rhizopusdelemar	0.488272	0.298564	0.5731	0.680941
d__Mucoromycota;c__Mucoromycetes;o__Mucorales;f__Rhizopodaceae;g__Rhizopus;s__Rhizopusmicrosporus	0.000423292	0.0737605	0.08778	0.157719
d__Mucoromycota;c__NA;o__NA;f__NA;g__NA;s__NA	0.900677	0.555681	0.07478	0.13744
d__Mucoromycota;c__Umbelopsidomycetes;o__Umbelopsidales;f__Umbelopsidaceae;g__Umbelopsis;s__Umbelopsisramanniana	0.0404512	0.0885038	0.94839	0.961766
d__NA;c__Bigyra;o__Bicosoecida;f__Cafeteriaceae;g__Cafeteria;s__Cafeteriaroenbergensis	0.0093574	0.00713818	0.61433	0.708966
d__NA;c__Bigyra;o__Opalinata;f__Blastocystidae;g__Blastocystis;s__Blastocystishominis	0.177035	0.0119417	0.02836	0.0599767
d__NA;c__Bigyra;o__Thraustochytrida;f__Thraustochytriaceae;g__Hondaea;s__Hondaeafermentalgiana	1.88936	0.744827	0.16485	0.257469
d__NA;c__Bolidophyceae;o__Parmales;f__NA;g__NA;s__Parmalessp.scalyparma	0.00132217	0.00456881	0.07073	0.130806
d__NA;c__Bolidophyceae;o__Parmales;f__Triparmaceae;g__Tetraparma;s__Tetraparmagracilis	0.0182428	0.0897194	0.00019	0.00078486
d__NA;c__Bolidophyceae;o__Parmales;f__Triparmaceae;g__Triparma;s__NA	0.00628284	0.0130147	1e-05	5.2e-05
d__NA;c__Bolidophyceae;o__Parmales;f__Triparmaceae;g__Triparma;s__Triparmacolumacea	0.00421167	0.00985671	0.00989	0.0248374
d__NA;c__Choanoflagellata;o__Craspedida;f__Salpingoecidae;g__Monosiga;s__Monosigabrevicollis	0.00446729	0.0375407	0.56819	0.676927
d__NA;c__Choanoflagellata;o__Craspedida;f__Salpingoecidae;g__Salpingoeca;s__Salpingoecarosetta	0.0233052	0.0209667	0.73316	0.80014
d__NA;c__Cryptophyceae;o__NA;f__NA;g__NA;s__Cryptophytasp.CCMP2293	0.0114639	0.0172539	0.05871	0.111853
d__NA;c__Cryptophyceae;o__Pyrenomonadales;f__Geminigeraceae;g__Guillardia;s__Guillardiatheta	0.0734131	0.147024	0.09971	0.172831
d__NA;c__Dinophyceae;o__Suessiales;f__Suessiaceae;g__Polarella;s__Polarellaglacialis	0.350597	0.609559	0.13506	0.221327
d__NA;c__Dinophyceae;o__Suessiales;f__Symbiodiniaceae;g__Effrenium;s__Effreniumvoratum	0.857631	1.91874	0.27475	0.375454
d__NA;c__Dinophyceae;o__Suessiales;f__Symbiodiniaceae;g__NA;s__NA	0.0235738	0.207271	0.09648	0.168554
d__NA;c__Dinophyceae;o__Suessiales;f__Symbiodiniaceae;g__Symbiodinium;s__NA	0.323405	0.560761	0.88802	0.917067
d__NA;c__Dinophyceae;o__Suessiales;f__Symbiodiniaceae;g__Symbiodinium;s__Symbiodiniummicroadriaticum	0.760759	2.15341	0.21906	0.319553
d__NA;c__Dinophyceae;o__Suessiales;f__Symbiodiniaceae;g__Symbiodinium;s__Symbiodiniumnatans	0.0114374	0.0214844	0.18983	0.289327
d__NA;c__Dinophyceae;o__Suessiales;f__Symbiodiniaceae;g__Symbiodinium;s__Symbiodiniumnecroappetens	1.13126	1.58505	0.67986	0.756922
d__NA;c__Dinophyceae;o__Suessiales;f__Symbiodiniaceae;g__Symbiodinium;s__Symbiodiniumpilosum	0.241298	0.32933	0.24669	0.351732
d__NA;c__Dinophyceae;o__Suessiales;f__Symbiodiniaceae;g__Symbiodinium;s__Symbiodiniumsp.CCMP2456	0.0886322	0.16945	0.14991	0.237228
d__NA;c__Dinophyceae;o__Suessiales;f__Symbiodiniaceae;g__Symbiodinium;s__Symbiodiniumsp.CCMP2592	0.680941	0.403711	0.50492	0.613117
d__NA;c__Dinophyceae;o__Suessiales;f__Symbiodiniaceae;g__Symbiodinium;s__Symbiodiniumsp.KB8	0.200822	0.242968	0.86602	0.902785
d__NA;c__Dinophyceae;o__Syndiniales;f__Amoebophryaceae;g__Amoebophrya;s__Amoebophryasp.A120	0.16374	0.175084	0.9666	0.975427
d__NA;c__Dinophyceae;o__Syndiniales;f__Amoebophryaceae;g__Amoebophrya;s__Amoebophryasp.A25	0.0867466	0.148137	0.3272	0.434302
d__NA;c__Eustigmatophyceae;o__Eustigmatales;f__Monodopsidaceae;g__NA;s__NA	0.00823888	0.0123976	0.00499	0.0138716
d__NA;c__NA;o__Apusomonadida;f__Apusomonadidae;g__Thecamonas;s__Thecamonastrahens	0.0161585	0.00899061	0.01199	0.0287775
d__NA;c__NA;o__Jakobida;f__Andaluciidae;g__Andalucia;s__Andaluciagodoyi	0.0206118	0.150341	0.04084	0.0835707
d__NA;c__NA;o__Jakobida;f__Stygiellidae;g__Stygiella;s__Stygiellaincarcerata	0.0171838	0.00961162	2e-05	9.50538e-05
d__NA;c__NA;o__NA;f__NA;g__NA;s__NA	3.25722	5.75655	0.0236	0.0508839
d__NA;c__NA;o__NA;f__Vitrellaceae;g__Vitrella;s__Vitrellabrassicaformis	0.0145927	0.0630683	0.52893	0.635291
d__NA;c__Pelagophyceae;o__NA;f__NA;g__NA;s__Pelagophyceaesp.CCMP2097	0.00675294	0.0749825	0.02437	0.052289
d__NA;c__Pelagophyceae;o__Pelagomonadales;f__NA;g__Aureococcus;s__Aureococcusanophagefferens	0.118492	0.118719	0.10419	0.179891
d__NA;c__Pelagophyceae;o__Pelagomonadales;f__NA;g__Chrysophaeum;s__Chrysophaeumtaylorii	0.0460124	0.0531811	0.01733	0.0398951
d__NA;c__Pelagophyceae;o__Pelagomonadales;f__NA;g__Pelagomonas;s__Pelagomonascalceolata	0.000841158	0.0358196	0.09396	0.165459
d__NA;c__Phaeophyceae;o__Ectocarpales;f__Ectocarpaceae;g__Ectocarpus;s__Ectocarpussp.CCAP1310/34	0.00156105	0.0337354	0.00155	0.00511269
d__NA;c__Phaeophyceae;o__Ectocarpales;f__Ectocarpaceae;g__Ectocarpus;s__NA	0.016992	0.0781911	0.25609	0.359339
d__NA;c__Phaeophyceae;o__Sphacelariales;f__Stypocaulaceae;g__Protohalopteris;s__Protohalopterissp.	0.00962669	0.042714	0.00075	0.002652
d__NA;c__Synurophyceae;o__Ochromonadales;f__Ochromonadaceae;g__NA;s__Ochromonadaceaesp.CCMP2298	0.194828	0.284036	0.15028	0.237228
d__NA;c__Xanthophyceae;o__Tribonematales;f__Tribonemataceae;g__Tribonema;s__Tribonemaminus	0.0369321	0.0850937	0.58861	0.69563
d__Oomycota;c__NA;o__Albuginales;f__Albuginaceae;g__Albugo;s__Albugocandida	0.000959321	0.00505618	0.7104	0.779148
d__Oomycota;c__NA;o__Lagenidiales;f__Lagenidiaceae;g__Lagenidium;s__Lagenidiumgiganteum	0.0253059	0.0920893	0.00074	0.00263774
d__Oomycota;c__NA;o__NA;f__NA;g__NA;s__NA	0	0.0106905	0	0
d__Oomycota;c__NA;o__Peronosporales;f__Peronosporaceae;g__NA;s__NA	0.0192821	0.0154296	0.00042	0.00160034
d__Oomycota;c__NA;o__Peronosporales;f__Peronosporaceae;g__Phytophthora;s__NA	0.00739472	0.00670171	0.00242	0.00742806
d__Oomycota;c__NA;o__Peronosporales;f__Peronosporaceae;g__Phytophthora;s__Phytophthoracactorum	0.0397995	0.0723114	0.55297	0.660575
d__Oomycota;c__NA;o__Peronosporales;f__Peronosporaceae;g__Phytophthora;s__Phytophthoracapsici	0.0653203	0.0626233	0.48805	0.602565
d__Oomycota;c__NA;o__Peronosporales;f__Peronosporaceae;g__Phytophthora;s__Phytophthoracinnamomi	0.00560308	0.0175675	0	0
d__Oomycota;c__NA;o__Peronosporales;f__Peronosporaceae;g__Phytophthora;s__Phytophthorakernoviae	0.0263056	0.124432	0.46864	0.585138
d__Oomycota;c__NA;o__Peronosporales;f__Peronosporaceae;g__Plasmopara;s__Plasmoparahalstedii	0.00372879	0.0958122	0.00078	0.00273619
d__Oomycota;c__NA;o__Pythiales;f__Pythiaceae;g__Globisporangium;s__Globisporangiumsplendens	0.0174085	0.618372	0.00144	0.00482182
d__Oomycota;c__NA;o__Pythiales;f__Pythiaceae;g__Pythium;s__Pythiumoligandrum	0.014745	0.0129204	0.66262	0.745297
d__Oomycota;c__NA;o__Saprolegniales;f__Saprolegniaceae;g__Achlya;s__Achlyahypogyna	0.0596081	0.0785451	0.74405	0.808035
d__Oomycota;c__NA;o__Saprolegniales;f__Saprolegniaceae;g__Aphanomyces;s__Aphanomycesastaci	0.0598045	0.0589348	0.76394	0.821561
d__Oomycota;c__NA;o__Saprolegniales;f__Saprolegniaceae;g__Aphanomyces;s__Aphanomycescochlioides	0	0.545648	0	0
d__Oomycota;c__NA;o__Saprolegniales;f__Saprolegniaceae;g__Aphanomyces;s__Aphanomycesinvadans	0.00109808	0.0429942	0	0
d__Oomycota;c__NA;o__Saprolegniales;f__Saprolegniaceae;g__Aphanomyces;s__Aphanomycesstellatus	0.00603318	0.0257847	0.15807	0.247755
d__Oomycota;c__NA;o__Saprolegniales;f__Saprolegniaceae;g__Saprolegnia;s__NA	0.0238185	0.0272949	0.7638	0.821561
d__Oomycota;c__NA;o__Saprolegniales;f__Saprolegniaceae;g__Saprolegnia;s__Saprolegniaparasitica	0.00417621	0.36508	2e-05	9.50538e-05
d__Parabasalia;c__NA;o__Trichomonadida;f__Trichomonadidae;g__Trichomonas;s__Trichomonasvaginalis	0.136121	0.509406	0.01148	0.0277277
d__Parabasalia;c__NA;o__Tritrichomonadida;f__Dientamoebidae;g__Histomonas;s__Histomonasmeleagridis	0.122897	0.15212	0.32025	0.426357
d__Parabasalia;c__NA;o__Tritrichomonadida;f__Tritrichomonadidae;g__Tritrichomonas;s__Tritrichomonasfoetus	0.0164791	0.0422018	0.59555	0.698759
d__Perkinsozoa;c__NA;o__Perkinsida;f__Perkinsidae;g__Perkinsus;s__Perkinsussp.BL_2016	0.00603655	0.00532397	0.00014	0.000595
d__Preaxostyla;c__NA;o__Oxymonadida;f__NA;g__Blattamonas;s__Blattamonasnauphoetae	0.00359774	0.0190085	0.26604	0.369779
d__Preaxostyla;c__NA;o__Oxymonadida;f__Polymastigidae;g__Monocercomonoides;s__Monocercomonoidesexilis	0.00878779	0.00521199	0	0
d__Preaxostyla;c__NA;o__Oxymonadida;f__Streblomastigidae;g__Streblomastix;s__Streblomastixstrix	0.0091872	0.103699	0.00029	0.00115477
d__Rhodophyta;c__Bangiophyceae;o__Bangiales;f__Bangiaceae;g__Neopyropia;s__Neopyropiayezoensis	0.184489	0.148794	0.78945	0.846934
d__Rhodophyta;c__Bangiophyceae;o__Cyanidiales;f__Cyanidiaceae;g__Cyanidioschyzon;s__Cyanidioschyzonmerolae	1.37784	0.497011	0.13247	0.218477
d__Rhodophyta;c__Bangiophyceae;o__Cyanidiales;f__Cyanidiaceae;g__Cyanidium;s__Cyanidiumcaldarium	0.00714202	0.0283054	0.11043	0.188661
d__Rhodophyta;c__Bangiophyceae;o__Galdieriales;f__Galdieriaceae;g__Galdieria;s__Galdieriapartita	0.00177748	0.016424	2e-05	9.50538e-05
d__Rhodophyta;c__Bangiophyceae;o__Galdieriales;f__Galdieriaceae;g__Galdieria;s__Galdieriasulphuraria	0.00773366	0.020169	0.96079	0.971783
d__Rhodophyta;c__Bangiophyceae;o__Porphyridiales;f__Porphyridiaceae;g__Porphyridium;s__Porphyridiumpurpureum	0.0115696	0.0318098	0.50318	0.613117
d__Rhodophyta;c__Compsopogonophyceae;o__Compsopogonales;f__Boldiaceae;g__Boldia;s__Boldiaerythrosiphon	0.0112983	0.000594723	0	0
d__Rhodophyta;c__Florideophyceae;o__Gigartinales;f__Gigartinaceae;g__Chondrus;s__Chondruscrispus	0.0116003	0.0380573	0.38334	0.498342
d__Rhodophyta;c__Florideophyceae;o__Gracilariales;f__Gracilariaceae;g__Gracilaria;s__Gracilariadomingensis	0.000488637	0.0129166	0.21881	0.319553
d__Rhodophyta;c__Florideophyceae;o__Hapalidiales;f__Hapalidiaceae;g__Phymatolithon;s__Phymatolithoncalcareum	0.193259	0.380629	0.14426	0.231025
d__Rhodophyta;c__NA;o__NA;f__NA;g__NA;s__NA	0.0186845	0.0415209	0.92502	0.946432
d__Zoopagomycota;c__Harpellomycetes;o__Harpellales;f__Legeriomycetaceae;g__Smittium;s__Smittiumsimulii	0.0212794	0.0368712	0.21092	0.312741
d__Zoopagomycota;c__Harpellomycetes;o__Harpellales;f__NA;g__NA;s__NA	0.0222682	0	0	0
d__Zoopagomycota;c__Kickxellomycetes;o__Kickxellales;f__Kickxellaceae;g__Coemansia;s__NA	2.6362	0.179591	0.04892	0.0969625
d__Zoopagomycota;c__Kickxellomycetes;o__Kickxellales;f__Kickxellaceae;g__NA;s__NA	0.0212608	0.0113894	0.08276	0.149306
d__Zoopagomycota;c__Zoopagomycetes;o__Zoopagales;f__Piptocephalidaceae;g__Piptocephalis;s__Piptocephaliscylindrospora	0.0231777	0.0093307	3e-05	0.000139579

## Sheet: S4_Virus Diff. Analyses
Differential analyses from Virus
Taxa	Pre-treatment	Post-treatment	Pvalue	Padj
p__Hofneiviricota;c__Faserviricetes;o__Tubulavirales;f__Inoviridae;g__Inovirus;Enterobacteria phage f1	0.0850101	0.0334103	0.74868	0.82942
p__Hofneiviricota;c__Faserviricetes;o__Tubulavirales;f__Inoviridae;g__NA;Inoviridae sp. ctiYN10	0.0683019	0.0284474	0.48359	0.607174
p__Hofneiviricota;c__Faserviricetes;o__Tubulavirales;f__Inoviridae;g__NA;Inovirus D_HF6_34	0.0129793	0.0481474	0.29531	0.433377
p__Hofneiviricota;c__Faserviricetes;o__Tubulavirales;f__Inoviridae;g__NA;s__NA	0.0898048	0.268986	0.90906	0.917177
p__Hofneiviricota;c__Faserviricetes;o__Tubulavirales;f__Inoviridae;g__NA;Unclassified Inoviridae	0.00135366	0.0188621	0	0
p__Hofneiviricota;c__Faserviricetes;o__Tubulavirales;f__Inoviridae;g__NA;Xanthomonas phage phiLF	0.00293292	0.795578	2e-05	0.00014125
p__Hofneiviricota;c__Faserviricetes;o__Tubulavirales;f__Inoviridae;g__NA;Xanthomonas phage phiLf2	0.0389428	1.63626	0.00022	0.001243
p__Uroviricota;c__Caudoviricetes;o__NA;f__NA;g__NA;Acinetobacter phage YMC/09/02/B1251	0.00919704	0.100191	0.03711	0.0904
p__Uroviricota;c__Caudoviricetes;o__NA;f__NA;g__NA;Acinetobacter phage YMC11/11/R3177	0.0894602	0.111757	0.81351	0.875492
p__Uroviricota;c__Caudoviricetes;o__NA;f__NA;g__NA;Apricotvirus apricot	0.00637194	0.0252062	0.27203	0.426936
p__Uroviricota;c__Caudoviricetes;o__NA;f__NA;g__NA;Arthrobacter phage Mufasa8	0.63748	1.33059	0.02183	0.0616698
p__Uroviricota;c__Caudoviricetes;o__NA;f__NA;g__NA;Arthrobacter phage Piccoletto	0.129535	0.0936182	0.8814	0.912619
p__Uroviricota;c__Caudoviricetes;o__NA;f__NA;g__NA;Arthrobacter phage Qui	0.0298468	0.00577454	0.22364	0.361019
p__Uroviricota;c__Caudoviricetes;o__NA;f__NA;g__NA;Arthrobacter phage Seahorse	0.0947869	0.316318	0.00098	0.00410148
p__Uroviricota;c__Caudoviricetes;o__NA;f__NA;g__NA;Brevibacillus phage Sundance	0.342793	0.221302	0.34151	0.481254
p__Uroviricota;c__Caudoviricetes;o__NA;f__NA;g__NA;Brevibacterium phage AGM1	0.140893	0.637606	0.00454	0.0150888
p__Uroviricota;c__Caudoviricetes;o__NA;f__NA;g__NA;Brigitvirus brigit	0.707658	0.528711	0.78825	0.856464
p__Uroviricota;c__Caudoviricetes;o__NA;f__NA;g__NA;Burkholderia phage Bcep176	0.0042079	0.0111	0.14639	0.266808
p__Uroviricota;c__Caudoviricetes;o__NA;f__NA;g__NA;Casadabanvirus	0.00310802	3.49539	0	0
p__Uroviricota;c__Caudoviricetes;o__NA;f__NA;g__NA;Clostridium phage phi3626	0.00462076	0.0212662	0.213	0.348826
p__Uroviricota;c__Caudoviricetes;o__NA;f__NA;g__NA;Corynebacterium phage IME1320_01	43.4818	27.959	0.02949	0.0793421
p__Uroviricota;c__Caudoviricetes;o__NA;f__NA;g__NA;Corynebacterium virus P1201	0.119782	0.0573596	0.15245	0.268575
p__Uroviricota;c__Caudoviricetes;o__NA;f__NA;g__NA;Croceibacter phage P2559Y	0.00116637	0.119263	7e-05	0.000465294
p__Uroviricota;c__Caudoviricetes;o__NA;f__NA;g__NA;Dinavirus dina	0	0.111125	0	0
p__Uroviricota;c__Caudoviricetes;o__NA;f__NA;g__NA;Enterobacteria phage P7	0.053029	0.0340102	0.67403	0.769347
p__Uroviricota;c__Caudoviricetes;o__NA;f__NA;g__NA;Enterococcus phage phiFL4A	2.84425	1.73414	0.63504	0.755363
p__Uroviricota;c__Caudoviricetes;o__NA;f__NA;g__NA;Escherichia phage DE3	0.32377	0.12931	0.69521	0.777809
p__Uroviricota;c__Caudoviricetes;o__NA;f__NA;g__NA;Escherichia phage RCS47	0.00355125	0.0302989	1e-05	7.53333e-05
p__Uroviricota;c__Caudoviricetes;o__NA;f__NA;g__NA;Gordonia phage Clown	0.0642601	0.126266	0.01334	0.0386518
p__Uroviricota;c__Caudoviricetes;o__NA;f__NA;g__NA;Gordonia phage Rickmore	0.0170648	0.0189772	0.10234	0.209474
p__Uroviricota;c__Caudoviricetes;o__NA;f__NA;g__NA;Gordonia phage Utz	0.0686012	0.0709089	0.96822	0.96822
p__Uroviricota;c__Caudoviricetes;o__NA;f__NA;g__NA;Gordonvirus captnmurica	0.00168953	0.0667021	0.00013	0.000773158
p__Uroviricota;c__Caudoviricetes;o__NA;f__NA;g__NA;Haemophilus phage Aaphi23	0	0.0485508	0	0
p__Uroviricota;c__Caudoviricetes;o__NA;f__NA;g__NA;Haemophilus phage HP1	0.0616041	0.0278356	0.34497	0.481254
p__Uroviricota;c__Caudoviricetes;o__NA;f__NA;g__NA;Haemophilus phage HP2	0.0224913	0.00605493	0.43571	0.579238
p__Uroviricota;c__Caudoviricetes;o__NA;f__NA;g__NA;Haemophilus phage SuMu	0.0600428	0.121029	0.46638	0.598874
p__Uroviricota;c__Caudoviricetes;o__NA;f__NA;g__NA;Horusvirus horus	0.026498	0.017079	0.00129	0.00502655
p__Uroviricota;c__Caudoviricetes;o__NA;f__NA;g__NA;Jujuvirus juju	0.0034683	0.0173876	0.03928	0.0924717
p__Uroviricota;c__Caudoviricetes;o__NA;f__NA;g__NA;Klausavirus dryang	0.0010127	0.00594207	0.08185	0.181354
p__Uroviricota;c__Caudoviricetes;o__NA;f__NA;g__NA;Lambdavirus	0.00264422	0.0114449	0.00167	0.00629033
p__Uroviricota;c__Caudoviricetes;o__NA;f__NA;g__NA;Luckybarnesvirus luckybarnes	0.0641688	0.0274128	0.47345	0.601122
p__Uroviricota;c__Caudoviricetes;o__NA;f__NA;g__NA;Mannheimia phage vB_MhM_3927AP2	0.0227112	0.0635758	0.00061	0.0027572
p__Uroviricota;c__Caudoviricetes;o__NA;f__NA;g__NA;Microbacterium phage Pumpernickel	0.225481	0.0233984	0.00126	0.00502655
p__Uroviricota;c__Caudoviricetes;o__NA;f__NA;g__NA;Mudcatvirus	0.00725168	0.0472458	0	0
p__Uroviricota;c__Caudoviricetes;o__NA;f__NA;g__NA;Mufasoctovirus mufasa8	0.30338	0.194375	0.68524	0.774321
p__Uroviricota;c__Caudoviricetes;o__NA;f__NA;g__NA;Mycobacterium virus Cornie	0.27457	0.00391723	0.00425	0.014553
p__Uroviricota;c__Caudoviricetes;o__NA;f__NA;g__NA;Nyceiraevirus nyceirae	0.0782678	0.40855	0.00044	0.00226
p__Uroviricota;c__Caudoviricetes;o__NA;f__NA;g__NA;Pahexavirus	0.0113786	0.160274	0.03719	0.0904
p__Uroviricota;c__Caudoviricetes;o__NA;f__NA;g__NA;Pemunavirus PM1	0	0.0241946	0	0
p__Uroviricota;c__Caudoviricetes;o__NA;f__NA;g__NA;Phietavirus EW	0.00159762	0.0309063	0.00178	0.00648839
p__Uroviricota;c__Caudoviricetes;o__NA;f__NA;g__NA;Polybotosvirus Atuph07	0.0332038	0.00697413	0.19551	0.324892
p__Uroviricota;c__Caudoviricetes;o__NA;f__NA;g__NA;Propionibacterium phage ATCC29399B_T	0.0872708	0.0127676	0.15449	0.268575
p__Uroviricota;c__Caudoviricetes;o__NA;f__NA;g__NA;Propionibacterium phage Attacne	0.77321	0.755076	0.90683	0.917177
p__Uroviricota;c__Caudoviricetes;o__NA;f__NA;g__NA;Propionibacterium phage Kubed	0.196715	0.109125	0.83712	0.875876
p__Uroviricota;c__Caudoviricetes;o__NA;f__NA;g__NA;Propionibacterium phage Moyashi	0.147544	0.00504739	0.00344	0.0121475
p__Uroviricota;c__Caudoviricetes;o__NA;f__NA;g__NA;Propionibacterium phage P100_1	0.645359	0.430818	0.57677	0.699398
p__Uroviricota;c__Caudoviricetes;o__NA;f__NA;g__NA;Propionibacterium phage P101A	0.657968	0.468702	0.27807	0.427736
p__Uroviricota;c__Caudoviricetes;o__NA;f__NA;g__NA;Propionibacterium phage P105	0.0203958	0.044243	0.10241	0.209474
p__Uroviricota;c__Caudoviricetes;o__NA;f__NA;g__NA;Propionibacterium phage P14	0.0401469	0.0293132	0.00024	0.00129143
p__Uroviricota;c__Caudoviricetes;o__NA;f__NA;g__NA;Propionibacterium phage P9.1	0.0815429	0.470264	0.10195	0.209474
p__Uroviricota;c__Caudoviricetes;o__NA;f__NA;g__NA;Propionibacterium phage PHL041M10	0.253567	0.0561974	0.00702	0.0226646
p__Uroviricota;c__Caudoviricetes;o__NA;f__NA;g__NA;Propionibacterium phage PHL070N00	0.105944	0.021197	0.82188	0.875876
p__Uroviricota;c__Caudoviricetes;o__NA;f__NA;g__NA;Propionibacterium phage PHL071N05	0.42587	0.220164	0.10671	0.211548
p__Uroviricota;c__Caudoviricetes;o__NA;f__NA;g__NA;Propionibacterium phage PHL082M03	0	0.134534	0	0
p__Uroviricota;c__Caudoviricetes;o__NA;f__NA;g__NA;Propionibacterium phage PHL092M00	0.460742	0.0268955	0.0284	0.0782732
p__Uroviricota;c__Caudoviricetes;o__NA;f__NA;g__NA;Propionibacterium phage PHL114L00	0.302939	0.205001	0.7622	0.8362
p__Uroviricota;c__Caudoviricetes;o__NA;f__NA;g__NA;Propionibacterium phage SKKY	0.150485	0.326986	0.46381	0.598874
p__Uroviricota;c__Caudoviricetes;o__NA;f__NA;g__NA;Pseudomonas phage phiR18	0.0173744	0.048337	0.25156	0.40037
p__Uroviricota;c__Caudoviricetes;o__NA;f__NA;g__NA;Pseudomonas phage vB_PaeM_PA5oct	0.0325628	0	0	0
p__Uroviricota;c__Caudoviricetes;o__NA;f__NA;g__NA;Psychrobacter phage pOW20-A	0	0.0152515	0	0
p__Uroviricota;c__Caudoviricetes;o__NA;f__NA;g__NA;Pushchinovirus B83	4.8027	1.0942	0.12793	0.249243
p__Uroviricota;c__Caudoviricetes;o__NA;f__NA;g__NA;Rauchvirus BPP1	0.00267889	0.0270055	0.0443	0.102161
p__Uroviricota;c__Caudoviricetes;o__NA;f__NA;g__NA;Rhizobium phage RHph_N3_8	0.0104574	0.0437638	0.00068	0.00295538
p__Uroviricota;c__Caudoviricetes;o__NA;f__NA;g__NA;Rimavirus	0.0232933	0.00879082	0.66555	0.76742
p__Uroviricota;c__Caudoviricetes;o__NA;f__NA;g__NA;s__NA	13.5292	12.8019	0.65962	0.76742
p__Uroviricota;c__Caudoviricetes;o__NA;f__NA;g__NA;Salmonella phage SSU5	0.0145917	0.0531865	0.29965	0.434108
p__Uroviricota;c__Caudoviricetes;o__NA;f__NA;g__NA;Sleepyheadvirus sleepyhead	0.0578478	0.168647	0.09367	0.203552
p__Uroviricota;c__Caudoviricetes;o__NA;f__NA;g__NA;Staphylococcus phage IME1348_01	0.0136013	0.0404934	0.42318	0.570623
p__Uroviricota;c__Caudoviricetes;o__NA;f__NA;g__NA;Staphylococcus phage StB12	0.0645691	0.0651524	0.28896	0.429638
p__Uroviricota;c__Caudoviricetes;o__NA;f__NA;g__NA;Staphylococcus phage StB20	0.60561	0.461326	0.66022	0.76742
p__Uroviricota;c__Caudoviricetes;o__NA;f__NA;g__NA;Staphylococcus phage StB20-like	0.180625	0.289661	0.00051	0.00240125
p__Uroviricota;c__Caudoviricetes;o__NA;f__NA;g__NA;Staphylococcus phage StB27	0.00723118	0.00659155	0.03206	0.0842507
p__Uroviricota;c__Caudoviricetes;o__NA;f__NA;g__NA;Staphylococcus phage vB_SepiS-phiIPLA5	0.0102889	0.00458594	0.17789	0.300023
p__Uroviricota;c__Caudoviricetes;o__NA;f__NA;g__NA;Staphylococcus phage vB_SepiS-phiIPLA7	0.0169013	0.0226688	0.88839	0.912619
p__Uroviricota;c__Caudoviricetes;o__NA;f__NA;g__NA;Stenotrophomonas phage Smp131	0.012381	9.41174	1e-05	7.53333e-05
p__Uroviricota;c__Caudoviricetes;o__NA;f__NA;g__NA;Streptococcus phage 20617	0.0175772	0.0491759	0.00889	0.0271505
p__Uroviricota;c__Caudoviricetes;o__NA;f__NA;g__NA;Streptococcus phage EJ-1	0.157831	0.381215	0.01129	0.0335729
p__Uroviricota;c__Caudoviricetes;o__NA;f__NA;g__NA;Streptococcus phage IC1	0.00657772	0.00637736	0.28011	0.427736
p__Uroviricota;c__Caudoviricetes;o__NA;f__NA;g__NA;Streptococcus phage K13	0.101156	0.233539	0.00761	0.0238869
p__Uroviricota;c__Caudoviricetes;o__NA;f__NA;g__NA;Streptococcus phage PH10	0.0639016	0.0963668	0.14148	0.262086
p__Uroviricota;c__Caudoviricetes;o__NA;f__NA;g__NA;Streptococcus phage PH15	0.104397	0.112129	0.28616	0.429638
p__Uroviricota;c__Caudoviricetes;o__NA;f__NA;g__NA;Streptococcus phage phi3396	0.00146561	0.0184119	0.03519	0.0903743
p__Uroviricota;c__Caudoviricetes;o__NA;f__NA;g__NA;Streptococcus phage phiARI0004	0.199354	0.377645	0.0568	0.128368
p__Uroviricota;c__Caudoviricetes;o__NA;f__NA;g__NA;Streptococcus phage phiARI0131-1	0.127703	0.0716116	0.52349	0.642982
p__Uroviricota;c__Caudoviricetes;o__NA;f__NA;g__NA;Streptococcus phage phiARI0131-2	0.0636951	0.247913	0.13677	0.257584
p__Uroviricota;c__Caudoviricetes;o__NA;f__NA;g__NA;Streptococcus phage phiARI0460-1	0.0219031	0.222505	0.00013	0.000773158
p__Uroviricota;c__Caudoviricetes;o__NA;f__NA;g__NA;Streptococcus phage phiARI0462	0.0105469	0.0546444	0.10381	0.209474
p__Uroviricota;c__Caudoviricetes;o__NA;f__NA;g__NA;Streptococcus phage phiARI0468-4	0.0832815	0.0294287	0.33875	0.481254
p__Uroviricota;c__Caudoviricetes;o__NA;f__NA;g__NA;Streptococcus phage phiARI0746	0.036391	0.0564059	0.42418	0.570623
p__Uroviricota;c__Caudoviricetes;o__NA;f__NA;g__NA;Streptococcus phage phiARI0923	0.135298	0.0672154	0.83032	0.875876
p__Uroviricota;c__Caudoviricetes;o__NA;f__NA;g__NA;Streptococcus phage SM1	0.153999	0.233043	0.5818	0.699398
p__Uroviricota;c__Caudoviricetes;o__NA;f__NA;g__NA;Streptococcus phage SpSL1	0.122539	0.254181	0.36734	0.506212
p__Uroviricota;c__Caudoviricetes;o__NA;f__NA;g__NA;Streptococcus phage SW22	0.004338	0.0599926	0	0
p__Uroviricota;c__Caudoviricetes;o__NA;f__NA;g__NA;Streptomyces phage Bing	0.0231583	0.00498121	0	0
p__Uroviricota;c__Caudoviricetes;o__NA;f__NA;g__NA;Streptomyces phage phiHau3	0.140252	0.0130293	0.1582	0.270858
p__Uroviricota;c__Caudoviricetes;o__NA;f__NA;g__NA;Streptomyces phage SF3	0.0313647	0.00837227	0	0
p__Uroviricota;c__Caudoviricetes;o__NA;f__NA;g__NA;Streptomyces phage Wollford	0.0220995	0.0127563	0.50464	0.626641
p__Uroviricota;c__Caudoviricetes;o__NA;f__NA;g__NA;Synechococcus phage S-CAM3	0.0584308	0.0307976	0.44812	0.588809
p__Uroviricota;c__Caudoviricetes;o__NA;f__NA;g__NA;Unclassified Caudoviricetes	6.58836	5.34877	0.0376	0.0904
p__Uroviricota;c__Caudoviricetes;o__NA;f__NA;g__NA;unclassified Fromanvirus	11.4669	16.7868	0.13046	0.249864
p__Uroviricota;c__Caudoviricetes;o__NA;f__NA;g__NA;Vequintavirinae	0.00871144	0.0409781	0	0
p__Uroviricota;c__Caudoviricetes;o__NA;f__NA;g__NA;Vieuvirus	0.0465536	0.0685333	0.14935	0.267882
p__Uroviricota;c__Caudoviricetes;o__NA;f__NA;g__NA;Xylella phage Xfas53	0.00394393	0.0144371	0.00047	0.00230913
